# Supplementary material for: Evolution of an assembly factor-based subunit contributed to a novel NDH-PSI supercomplex formation in chloroplasts
Source: Nat Commun. 2021 Jun 17;12:3685. doi: 10.1038/s41467-021-24065-0 (PMC8211685; doi:10.1038/s41467-021-24065-0)
Supplement: Supplementary file 4 — Source data. [file 41467_2021_24065_MOESM4_ESM.xlsx]

## Sheet: Figure 1
Figure 1
NDF5
	The membrane was cut at the black arrows after blocking.
PnsB1
	The membrane was cut at the black arrows after blocking.
PnsB2
	The membrane was cut at the black arrows after blocking.
PnsB3
	Saturated signals are colored by red.
PnsB4
	The membrane was cut at the black arrows after blocking.
PnsB5
	The membrane was cut at the black arrows after blocking.
	Saturated signals are colored by red.
PnsL3
Cyt f

## Sheet: Figure 2
Figure 2a							Figure 2b							Figure 2c
							NDF5 in pnsb1							PnsB2 in pnsb1
														The membrane was cut at the black arrows after blocking and detected separately from the bottom side.
							The membrane was cut at the black arrows after blocking.
PnsB2 in Col-0
														The membrane was cut at the black arrows after blocking and detected separately from the bottom side.
The membrane was cut at the black arrows after blocking and detected separately from the bottom side.
							The membrane was cut at the black arrows after blocking.							The membrane was cut at the black arrows after blocking and detected separately from the bottom side.
														PnsB3 in pnsb1
The membrane was cut at the black arrows after blocking and detected separately from the bottom side.
The membrane was cut at the black arrows after blocking and detected separately from the bottom side.							The membrane was cut at the black arrows after blocking.
NDF5 in Col-0														The membrane was cut at the black arrows after blocking.
							NDF5 in pnsb2
The membrane was cut at the black arrows after blocking.
							The membrane was cut at the black arrows after blocking.							The membrane was cut at the black arrows after blocking.
														Saturated signals are colored by red.
The membrane was cut at the black arrows after blocking.							The membrane was cut at the black arrows after blocking.							The membrane was cut at the black arrows after blocking.
														Saturated signals are colored by red.
														PnsB2 in pnsb4
The membrane was cut at the black arrows after blocking.
							The membrane was cut at the black arrows after blocking.
PnsB2 in Col-0 (long-exposure)
							NDF5 in pnsb3
														The membrane was cut at the black arrows after blocking.
The membrane was cut at the black arrows after blocking and detected separately from the bottom side.							The membrane was cut at the black arrows after blocking and detected separately from the bottom side.
														The membrane was cut at the black arrows after blocking.
							The membrane was cut at the black arrows after blocking and detected separately from the bottom side.
The membrane was cut at the black arrows after blocking and detected separately from the bottom side.
							The membrane was cut at the black arrows after blocking and detected separately from the bottom side.
The membrane was cut at the black arrows after blocking and detected separately from the bottom side.														The membrane was cut at the black arrows after blocking.
							NDF5 in pnsb4
														PnsB3 in pnsb4
							The membrane was cut at the black arrows after blocking.
														The membrane was cut at the black arrows after blocking.
							The membrane was cut at the black arrows after blocking.
														The membrane was cut at the black arrows after blocking.
							The membrane was cut at the black arrows after blocking.
							NDF5 in pnsb5							The membrane was cut at the black arrows after blocking.
														PnsB2 in pnsb5
							The membrane was cut at the black arrows after blocking and detected separately from the bottom side.
														The membrane was cut at the black arrows after blocking and detected separately from the bottom side.
							The membrane was cut at the black arrows after blocking and detected separately from the bottom side.
														The membrane was cut at the black arrows after blocking and detected separately from the bottom side.
							The membrane was cut at the black arrows after blocking and detected separately from the bottom side.
							NDF5 in pnsl3							The membrane was cut at the black arrows after blocking and detected separately from the bottom side.
														PnsB3 in pnsb5
														The membrane was cut at the black arrows after blocking and detected separately from the upper side.
							The membrane was cut at the black arrows after blocking.
														The membrane was cut at the black arrows after blocking and detected separately from the upper side.
							The membrane was cut at the black arrows after blocking.
														The membrane was cut at the black arrows after blocking and detected separately from the upper side.
														PnsB2 in pnsl3
							The membrane was cut at the black arrows after blocking.
							NDF5 in lhca6
														The membrane was cut at the black arrows after blocking.
														The membrane was cut at the black arrows after blocking.
														PnsB3 in pnsl3
														The membrane was cut at the black arrows after blocking.
														The membrane was cut at the black arrows after blocking.
														The membrane was cut at the black arrows after blocking.

## Sheet: Figure 3
Figure 3a					Figure 3c
					Cyt f
					PnsB2
					NdhH
					CRR3
					NDF5

## Sheet: Figure 4
Figure 4b
The amino acid alignment for construction of the phylogenetic tree
	Atrichopoda_PnsB2	SP------------------------------LL------------SSSPSVQILDQKFGRKGVKFSE--FGGVPAVDLTVRNGSSLKLQLSDGLVTSYKPKVYWK-DEAFEELLYTV-SEGN-------EVKKGGIGMGLDVLSLD-----G----EPWCP-SGWEVKDVDSDSIDAVQVELSCSN---------G--DGTLEVTYIVTLFPESMATAVIAKNNGS-QTVKLSS-GILSHLKFKGRGGSAISGLTGCSYTSHP-PLASSFG-IIS---PVEAMEPEQPG---------WFSSIFNGNGST--------------DSRK--------K-RE---------KGQWTVENNNFVMLRERMSRVYAAPPAERAKRVYRTPPSKYETIDQGTG…
	Acoerulea_PnsB2	AS------------------------------SSTSTPTTTTTTTPTPQITTQTLDEKFGRKGIKFMD--S---GLVEMTVRNGSSLSLQISNGHITSYKPKVYWKDD-GFEEVLYTVPGELE--D-----TMKGGIGLVLNEVTELN--TKG----SSVFT-SDWVVTDVDADSIDALQVELNCTC-------------GNLDITYIVSLYPLSMATAVIVKNNGK-KAVNLTS-AILSYIKFKGRGGTAIKGYRGCSYCSHP-PLSSPFE-LLS---PAEAMKPEPQG---------WFSF-----SEP-----------------E--------N-NK---------PGLWTVENNLYTVLHNKLSRVYAAPPVERAKRIYNTPPSKYETIDKGKG…
	Slycopersicum_PnsB2	AS------------------------------SGS--S------SSTTTFAPESLEEKFGRKGIKFSD--G---GTVELTVRNGSSVKLQIPNAHITSYKPKVYWKDD-GFEEVLYTLPN------------SRGGIALVINEILEPN--PKLPVPKTTTPS-DQWTLTDVDSDSIDALQVELSCSR-------------GSLDINYVVSLYPLSIATAVILKNNGR-KPVKLTT-AILSHLMSKTRKGTGIQGLRSCTYCTHP-PLSSSFE-ILS---PGEAMKTEEPG---------MFSF-----GWE-----------------P--------E-NK---------PGIWSTQDVPITVLKHKLSRLYSVPPQEKAKDFYNSIPSKYETIDQGRE…
	Graimondii_PnsB2	AVS------------------------AS---SAT--P------TTTTLPAPEALDEKFGRKGIKFSE--SNNVPFVELTVRNGSSLKLRIPDAHVTSYKPKVYWKDD-GLEEILYTVPAAGT--D--S-TKFKGGIGLVINDATEKS--SKG----SVLSG-YDWTVKDADNDAIDALQVELSCTA-------------GTLDISYVVSLYPVSIATAVIVRNNGR-KDVSLTS-AILSHLNFKKRSRTAIHGLRGCSYCSHP-PLSSPFE-LLS---PSEAMKTESSG---------WFG-------SD-----------------S--------E-EK---------PGVWTKQDVPITILKDKLSRVYAAPPSERLKPIFDTPPSKYETLDQGRE…
	Ptrichocarpa_PnsB2	AT------------------------------SLS--P------TTTSPSTPEVLEEKFGRKGIKFLE--SNNVPTVELKVRNGSSVRVQIPNAYVSSYKPKVYWKDD-GFEEVLYTLPGKEK--D--SSGIAKGGIGLVINDASEGG--SKG----SLISS-SEWTVKDVDSDSIDAVQVELSCSS-------------GPLEISYVVSLYPLSMASAVIVKNNGR-KDVTLTS-AILSHLKFKKRAKAGIQGLRKCYYCTQP-PLSSPFE-VLS---PSEALKPESPG---------LLDF-----DFE-----------------P--------E-EK---------PGSWKVQEEPYIILKDRLSRVYAAPPQERLKAFYNTSPTKYETLDQGKE…
	Athaliana_PnsB2	SS------------------------------ISA---------PQTQTINTEKLEDKFGRKGIKFSE--SNNIPMVELKVRNGSSLKLSLSDAHVLSYKPKVYWKDE-GFEEVLYTVDGDE----------SRGGVGVVIVNGEEPK--GGS----SVISG-CDWSVKDTDSDAIDALQIELSCTA-------------GVLDITYIVSLYPVSMATALVVKNNGR-KPVTLKP-GIMSYLRFKKRSGAGIQGLKGCSYCPNP-PLSSPFE-LLS---PSEAMKAESSG---------WFGS-------E-----------------E--------G-EK---------PGIWAVEDSVITLLEKKMSRIYGAPPAERLKAVYNTPPSKFETIDQGRG…
	Osativa_PnsB2	AS------------------------------AAA---------TAAAAPTPQSLEESFGRKGLRFAADPATGAPTAELSVRNGSSLQLRLADGLVTSYRPKVYWKDD-GCREVLHTVAGAGA--G----GEVKGGVGLALSEVSSSG--AAE----SLLVG-SEWSVVDADSDSYDAVQVELGCTK---------G--SGTLEVTYVVTLYPLSMATAVMVKNNGK-KPVSLTS-AMLSHIKFDKRRGTAVEGLRGCPYCSHP-PPAAGFA-LLT---PAEAMKREDGG---------WFGG-----GGG-----------------E--------E-PR---------QGVWTVEDNLYTILKKKVSRVYAAPPEERKKRIYSTAPSKFTTIDQNSG…
	Atrichopoda_NDF5	PP------------------------------PP------------PAPINVEYLEREFGGHGAEFSE--VGDRCVVSIELDDGSSANLVLPSGLITSYKPHM-WH-G-GTQELLHTVVTEGVRER--EEVVISGGVSVVLEGKG-----GDG----IPWRA-NSWVLHDVELK--------MYS-R---------R--EDMAEVKYIVTLKNDALYSNITLSNFTS-SPQMLTG-SIMSHLTVSTPDATYAVGLQNSNYCTKP-PLISDFS-IIP---PNNNSADKA-SELRETWSRMVRQGLPFNWGGR--------------R--E--------N-QEDGLEKDDVSEEDENEEDDNFKHLTDSMSKIYT------------YAPRSFTLIDRGRR…
	Acoerulea_NDF5	AS------------------------------SS------------IPLNNVEYLEREFKGQGVSFEG--IGDSCVVRMRLDNGSVASLMVPSGLITSYKAHM-WH-G-STVELLHTIVLENE--D--GGVVVRGGMSTDFECRS-----DSG----VTWSP-STWVLHDVRGDAESSIEVELRSSD---------S--ENMVELKNIVSLQPDALYSQVVITNSKS-SPLLLMG-YIMSHLAVSTPDASFAVGLEGSDYYSKS-PFISDFS-IIP---PEIS-KSKTRG---------VFQGLLSNLGRG--------------D--E--------AKMKSNF---GEIEKAEGEEKDNYAQLTEKMSRIYT------------SAPQEFTILDRGKR…
	Slycopersicum_NDF5	AS------------------------------IS------------YPPVDMEYLESEFSGHGVTFTE--VNESCVVRMALENGSIANLMLPSGLITSYKAQM-WH-G-GTMELLHTTVSEGQ--N--GSPVIEGGVSLACNCENDQ-----G----FSWSP-SSWALHQVKGDPQGSIQVELICTS---------S--DGKIEAKYMVTLQEDLLTSEIKIFNLGM-ASFRMTG-SVLSHLTVSTPEASYAVGLQGSDFFSNP-PFLANFS-IVP---PAFGKTKNQPS--K-----KSFGEIFSSWGTK--------------NQNP------EKI-AE---------KELEGEETDNYKHLTDEMSKIYR------------SAPRNFTLIDRGRR…
	Graimondii_NDF5	AS------------------------------VP------------YQPINVDYLEGEFSGHGVTFEG--IGDNCVAKMGLDNGSTATLMLPSGLITSYKAPM-WH-G-STVELLHTSVSEGD--D--GEAVIQGGVSLALNYEDDN-----E----VPWSP-STWVLRDIRGNSKDSIKVELISSD---------T--DNMVETRHIVTLGEDILTSEISVTNSNS-SPLQWTG-SIISHLTVSSPEATYVLGLEGSNFHNVP-PFLSNFG-IIP---SDLDEENDSEI--GQLWKQMGLKGFFSGLGQR--------------NKKN--------A-SE---------EEMEGEEDDGYKQLNEQMSRIYT------------CAPRFFTLIDRGRR…
	Ptrichocarpa_NDF5	AS------------------------------IP------------YQPINVDYLEEEFSGHGVTFER--LSDSCVAKMTVENGSSVTLMLPSGLITSYKARM-WH-G-GTVELLQTSVLEGE--D--GSAAIRGGVSPAFNFDSDG-----E----ISWSP-STWALKDIRGDSHDTIQVEMVSTD---------A--KDMVEVRYILSLREETLSSELTVSNLKS-SSIQMRG-GIISHLTVSTPEATFAYGLEGSDFYNRP-VFLSNFG-IVP---PDLSQKRGFGS--GQLWGNLGFNGFFPGWDAR--------------NQKNGDKGNDSLI-ES---------EEMEGEENDNYKNLTEEMSRIYT------------SAPRDFTIIDRGRR…
	Athaliana_NDF5	AS------------------------------ASA---------SPAFPIDVEYLRREFSGHGATFED--IGETCIARLKLDNGSSANVMLTRGMITSYKVRV-WH-G-GKVELLHTWVEQE---E--EEVVIRGGVSSAFRSSD-----SD--------EI-SDWRLQGISGDSKDCVQMELRRSD---------KK-IKEIELKQIISLRENTLSIELSMTNKGI-SPIKLEGCSLVSYLTVSTPEATYAVGLEGSDFVETT-PFLPRFG-VVQ---GEKE-E------------------------------------------------------EK---------PGFGGEEESNYKQLNREMSRIYT------------CAPKSFTVIDRGRR…
	Osativa_NDF5	AA------------------------------AA------------PAPPNVDYLAAEFAGHGVSFEA--VGGSCAVKMELRNGSAAHVLLPGGLVTSYKPAM-WH-G-APTEVIHTTVAEGL--G--GRAVIRGGVSLDLRCGGAAGGGGDG--M-PPWSPSGAWSLRDVRGSPTGSIEVELASAA---------PPEASGVEARCVVTLHPEALATEFTARNAASPSPVALSA-AVSTHLRVSTPDATYAVGLQGSDYRAID-PVLSEFA-IVP---PDFMSRSSSATTLARRWATKGFDAVLSGGGGG--------------G--A-------------------GAQEADGEEDDDYKRMTEEMCRIYS------------HAPRQFTIIDRGRR…
	Ppatens_Protein_X	CNLESNPGHANVRAREPTRRVQCNGLGAAETLPA------------RRRRSVEELQAKFGQPGVKFVE--AAGFTIVEMKLKEGSSARVVLQSAFVASFKSRM-WH-G-GVEELLRTLVVPGE--DDSQRPTPAGGVALRVWESGAGS--QSN----LLAST-KCWEIENARSDPGEFVQIALSTTCK-----GATA--GHSLQFKYVMTLTNDSLICAVIATNIGT-SAVSIHG-SFRTNLAVNFVDGAYAIGLQGCKYLPTMPPNLAPTPRRLDGGEPSVD-DTNAEG---------MLSKLQRFVGFKNE------------ERRN--------D-AS---------VGLQRVEKEEMVRMKGGFSRTYI------------EAPDCVSLLDRGKR…
	Mpolymorpha_Protein_X	CSGV----------------------KAT---TS------------SDPLTAEKLQEKFGRQGVRFVD--VAGTPATELKLRNGSSARMLISGAQITSYKANM-WH-G-AQEELLHSVRSDSG--N-STSTSIRGGIVLSFSQLKDPL--SSI----LPSSS-SPWRVEAVECQPSEYAQMTLTNYSYPEVGVGLSP--RGSLQFKYVVTLFDDSLSVALVVSNTGS-VPVDFTG-SIISHLGVSSAGGAFAVGLKGYRYRSLGKQKQSGF---------------DASK---------ILSQIWKPWGAPDGNRGTLVEEKSGRDARQ--------E-LE---------DGKWTVESEDYSQLQAGMDRLYT------------TPPESFSIMDRGKR…

## Sheet: Figure 5
Figure 5a				Figure 5b																												Figure 5c
Gene X				PpWT							Gene X_KO #1							Gene X_KO #10							Gene X_KO #14							PnsB1
				Fm	2259						Fm	1777						Fm	1630						Fm	2123
				Chlorophyll fluorescence (Ft)			Chlorophyll fluorescence normalized by Fm				Chlorophyll fluorescence (Ft)			Chlorophyll fluorescence normalized by Fm				Chlorophyll fluorescence (Ft)			Chlorophyll fluorescence normalized by Fm				Chlorophyll fluorescence (Ft)			Chlorophyll fluorescence normalized by Fm
				0			0				0			0				0			0				0			0
				0			0				0			0				6			0.00368098				0			0
				4			0.00177069				0			0				0			0				0			0
				0			0				0			0				0			0				0			0
				0			0				0			0				0			0				0			0
				0			0				4			0.00225098				0			0				0			0
				0			0				0			0				0			0				0			0
				0			0				0			0				0			0				0			0
PnsB4				0			0				0			0				0			0				0			0
				0			0				0			0				0			0				6			0.00282619				The membrane was cut at the black arrows after blocking.
				0			0				0			0				0			0				0			0
				0			0				0			0				0			0				0			0				PsaA
				6			0.00265604				0			0				0			0				0			0
				0			0				0			0				0			0				0			0
				0			0				0			0				0			0				0			0
				0			0				2			0.00112549				0			0				0			0
				0			0				0			0				0			0				0			0
				0			0				0			0				0			0				0			0
				0			0				0			0				0			0				0			0
				0			0				0			0				0			0				4			0.00188413
				0			0				0			0				0			0				0			0
				0			0				0			0				4			0.00245399				0			0
				2			0.000885347				0			0				0			0				0			0
				0			0				0			0				0			0				0			0
				0			0				0			0				0			0				0			0
				0			0				6			0.00337648				0			0				0			0
				0			0				0			0				0			0				0			0
				0			0				0			0				0			0				0			0
				0			0				0			0				0			0				0			0
				0			0				0			0				0			0				0			0
				0			0				0			0				0			0				0			0
				0			0				0			0				2			0.00122699				0			0
				4			0.00177069				0			0				0			0				0			0
				0			0				0			0				0			0				0			0
				0			0				0			0				0			0				0			0
				0			0				0			0				0			0				0			0
				0			0				4			0.00225098				0			0				0			0
				0			0				0			0				0			0				0			0
				0			0				0			0				0			0				0			0
				0			0				0			0				0			0				6			0.00282619
				0			0				0			0				0			0				0			0
				0			0				0			0				0			0				0			0
				6			0.00265604				0			0				4			0.00245399				0			0
				0			0				0			0				0			0				0			0
				0			0				0			0				0			0				0			0
				0			0				0			0				0			0				0			0
				0			0				6			0.00337648				0			0				0			0
				0			0				0			0				0			0				0			0
				0			0				0			0				0			0				0			0
				0			0				0			0				0			0				6			0.00282619
				0			0				0			0				0			0				0			0
				0			0				0			0				0			0				0			0
				6			0.00265604				0			0				6			0.00368098				0			0
				0			0				0			0				0			0				0			0
				0			0				0			0				0			0				0			0
				0			0				0			0				0			0				0			0
				0			0				6			0.00337648				0			0				0			0
				0			0				0			0				0			0				0			0
				0			0				0			0				0			0				0			0
				0			0				0			0				0			0				4			0.00188413
				0			0				0			0				0			0				0			0
				0			0				0			0				0			0				0			0
				4			0.00177069				0			0				2			0.00122699				0			0
				0			0				0			0				0			0				0			0
				0			0				0			0				0			0				0			0
				0			0				0			0				0			0				0			0
				0			0				2			0.00112549				0			0				0			0
				0			0				0			0				0			0				0			0
				0			0				0			0				0			0				0			0
				0			0				0			0				0			0				0			0
				0			0				0			0				0			0				4			0.00188413
				0			0				0			0				0			0				0			0
				2			0.000885347				0			0				6			0.00368098				0			0
				0			0				0			0				0			0				0			0
				0			0				0			0				0			0				0			0
				0			0				0			0				0			0				0			0
				0			0				6			0.00337648				0			0				0			0
				0			0				0			0				0			0				0			0
				0			0				0			0				0			0				0			0
				0			0				0			0				0			0				0			0
				0			0				0			0				0			0				0			0
				0			0				0			0				0			0				0			0
				4			0.00177069				0			0				6			0.00368098				0			0
				0			0				0			0				0			0				0			0
				0			0				0			0				0			0				0			0
				0			0				0			0				0			0				0			0
				0			0				6			0.00337648				0			0				0			0
				0			0				0			0				0			0				0			0
				0			0				0			0				0			0				0			0
				0			0				0			0				0			0				0			0
				0			0				0			0				0			0				2			0.000942063
				0			0				0			0				0			0				0			0
				2			0.000885347				0			0				6			0.00368098				0			0
				0			0				0			0				0			0				0			0
				0			0				0			0				0			0				0			0
				0			0				0			0				0			0				0			0
				0			0				6			0.00337648				0			0				0			0
				0			0				0			0				0			0				0			0
				0			0				0			0				0			0				0			0
				0			0				0			0				0			0				0			0
				0			0				0			0				0			0				4			0.00188413
				0			0				0			0				0			0				0			0
				8			0.00354139				0			0				6			0.00368098				0			0
				26			0.0115095				0			0				0			0				0			0
				66			0.0292165				0			0				0			0				0			0
				104			0.0460381				0			0				0			0				0			0
				140			0.0619743				6			0.00337648				0			0				0			0
				176			0.0779106				0			0				0			0				0			0
				208			0.0920761				0			0				0			0				0			0
				238			0.105356				0			0				0			0				0			0
				262			0.115981				0			0				0			0				6			0.00282619
				288			0.12749				0			0				0			0				22			0.0103627
				324			0.143426				0			0				0			0				58			0.0273198
				340			0.150509				0			0				0			0				102			0.0480452
				360			0.159363				0			0				0			0				134			0.0631182
				368			0.162904				0			0				0			0				172			0.0810174
				380			0.168216				0			0				0			0				204			0.0960904
				392			0.173528				0			0				0			0				232			0.109279
				404			0.17884				0			0				0			0				258			0.121526
				414			0.183267				0			0				0			0				282			0.132831
				422			0.186808				0			0				0			0				316			0.148846
				430			0.19035				0			0				0			0				336			0.158267
				438			0.193891				0			0				6			0.00368098				352			0.165803
				458			0.202745				0			0				0			0				364			0.171455
				460			0.20363				0			0				0			0				380			0.178992
				464			0.205401				0			0				0			0				390			0.183702
				470			0.208057				4			0.00225098				0			0				400			0.188413
				472			0.208942				0			0				0			0				410			0.193123
				476			0.210713				0			0				0			0				418			0.196891
				480			0.212483				0			0				0			0				426			0.200659
				484			0.214254				0			0				0			0				442			0.208196
				486			0.215139				0			0				0			0				448			0.211022
				488			0.216025				0			0				6			0.00368098				454			0.213848
				498			0.220452				0			0				0			0				456			0.21479
				494			0.218681				0			0				0			0				464			0.218559
				496			0.219566				0			0				0			0				466			0.219501
				498			0.220452				8			0.00450197				0			0				470			0.221385
				500			0.221337				20			0.0112549				0			0				472			0.222327
				500			0.221337				50			0.0281373				0			0				474			0.223269
				500			0.221337				82			0.0461452				0			0				478			0.225153
				502			0.222222				110			0.0619021				0			0				488			0.229863
				502			0.222222				136			0.0765335				0			0				482			0.227037
				502			0.222222				164			0.0922904				8			0.00490798				486			0.228921
				512			0.226649				188			0.105796				20			0.0122699				488			0.229863
				506			0.223993				210			0.118177				46			0.0282209				488			0.229863
				508			0.224878				228			0.128306				76			0.0466258				488			0.229863
				508			0.224878				256			0.144063				104			0.0638037				488			0.229863
				508			0.224878				274			0.154192				128			0.0785276				490			0.230805
				510			0.225764				284			0.15982				154			0.0944785				492			0.231748
				510			0.225764				294			0.165447				176			0.107975				492			0.231748
				510			0.225764				308			0.173326				196			0.120245				500			0.235516
				512			0.226649				318			0.178953				212			0.130061				492			0.231748
				512			0.226649				326			0.183455				240			0.147239				496			0.233632
				516			0.22842				334			0.187957				250			0.153374				496			0.233632
				512			0.226649				342			0.192459				264			0.161963				496			0.233632
				512			0.226649				346			0.19471				276			0.169325				496			0.233632
				508			0.224878				360			0.202589				286			0.17546				496			0.233632
				510			0.225764				362			0.203714				298			0.182822				498			0.234574
				508			0.224878				366			0.205965				306			0.18773				496			0.233632
				512			0.226649				372			0.209342				312			0.191411				498			0.234574
				512			0.226649				374			0.210467				318			0.195092				504			0.2374
				512			0.226649				378			0.212718				324			0.198773				496			0.233632
				512			0.226649				380			0.213844				334			0.204908				500			0.235516
				520			0.23019				384			0.216095				338			0.207362				496			0.233632
				512			0.226649				384			0.216095				342			0.209816				500			0.235516
				512			0.226649				388			0.218346				344			0.211043				498			0.234574
				512			0.226649				394			0.221722				348			0.213497				500			0.235516
				512			0.226649				392			0.220597				354			0.217178				500			0.235516
				512			0.226649				396			0.222847				356			0.218405				500			0.235516
				512			0.226649				394			0.221722				358			0.219632				500			0.235516
				512			0.226649				396			0.222847				360			0.220859				506			0.238342
				510			0.225764				400			0.225098				360			0.220859				500			0.235516
				512			0.226649				396			0.222847				372			0.228221				500			0.235516
				516			0.22842				398			0.223973				364			0.223313				500			0.235516
				514			0.227534				396			0.222847				368			0.225767				500			0.235516
				512			0.226649				400			0.225098				368			0.225767				500			0.235516
				512			0.226649				408			0.2296				368			0.225767				502			0.236458
				512			0.226649				400			0.225098				368			0.225767				500			0.235516
				512			0.226649				402			0.226224				372			0.228221				502			0.236458
				510			0.225764				402			0.226224				372			0.228221				500			0.235516
				512			0.226649				402			0.226224				372			0.228221				502			0.236458
				512			0.226649				404			0.227349				372			0.228221				500			0.235516
				512			0.226649				402			0.226224				380			0.233129				500			0.235516
				508			0.224878				404			0.227349				376			0.230675				502			0.236458
				520			0.23019				404			0.227349				376			0.230675				500			0.235516
				512			0.226649				400			0.225098				376			0.230675				500			0.235516
				512			0.226649				410			0.230726				376			0.230675				500			0.235516
				512			0.226649				402			0.226224				376			0.230675				500			0.235516
				512			0.226649				402			0.226224				376			0.230675				500			0.235516
				512			0.226649				404			0.227349				376			0.230675				500			0.235516
				512			0.226649				398			0.223973				376			0.230675				506			0.238342
				512			0.226649				402			0.226224				376			0.230675				500			0.235516
				512			0.226649				406			0.228475				386			0.23681				498			0.234574
				512			0.226649				404			0.227349				380			0.233129				500			0.235516
				522			0.231076				408			0.2296				376			0.230675				500			0.235516
				514			0.227534				408			0.2296				378			0.231902				500			0.235516
				512			0.226649				414			0.232977				380			0.233129				500			0.235516
				514			0.227534				406			0.228475				376			0.230675				500			0.235516
				512			0.226649				406			0.228475				380			0.233129				500			0.235516
				512			0.226649				406			0.228475				380			0.233129				500			0.235516
				512			0.226649				408			0.2296				380			0.233129				506			0.238342
				514			0.227534				408			0.2296				380			0.233129				500			0.235516
				514			0.227534				408			0.2296				386			0.23681				500			0.235516
				512			0.226649				408			0.2296				380			0.233129				500			0.235516
				522			0.231076				408			0.2296				380			0.233129				500			0.235516
				512			0.226649				408			0.2296				380			0.233129				500			0.235516
				512			0.226649				406			0.228475				380			0.233129				500			0.235516
				512			0.226649				412			0.231851				380			0.233129				500			0.235516
				512			0.226649				408			0.2296				380			0.233129				500			0.235516
				514			0.227534				408			0.2296				380			0.233129				500			0.235516
				512			0.226649				408			0.2296				380			0.233129				500			0.235516
				512			0.226649				408			0.2296				380			0.233129				506			0.238342
				512			0.226649				408			0.2296				384			0.235583				500			0.235516
				512			0.226649				408			0.2296				382			0.234356				498			0.234574
				520			0.23019				404			0.227349				380			0.233129				500			0.235516
				514			0.227534				408			0.2296				380			0.233129				498			0.234574
				512			0.226649				408			0.2296				378			0.231902				500			0.235516
				512			0.226649				412			0.231851				380			0.233129				498			0.234574
				512			0.226649				404			0.227349				380			0.233129				498			0.234574
				512			0.226649				408			0.2296				380			0.233129				500			0.235516
				512			0.226649				408			0.2296				380			0.233129				500			0.235516
				512			0.226649				408			0.2296				380			0.233129				506			0.238342
				512			0.226649				408			0.2296				388			0.238037				502			0.236458
				512			0.226649				408			0.2296				380			0.233129				500			0.235516
				514			0.227534				408			0.2296				380			0.233129				500			0.235516
				512			0.226649				408			0.2296				380			0.233129				500			0.235516
				512			0.226649				408			0.2296				380			0.233129				500			0.235516
				512			0.226649				416			0.234102				380			0.233129				500			0.235516
				512			0.226649				408			0.2296				380			0.233129				500			0.235516
				510			0.225764				408			0.2296				380			0.233129				500			0.235516
				510			0.225764				408			0.2296				380			0.233129				502			0.236458
				510			0.225764				408			0.2296				380			0.233129				506			0.238342
				510			0.225764				408			0.2296				380			0.233129				502			0.236458
				508			0.224878				408			0.2296				386			0.23681				500			0.235516
				516			0.22842				408			0.2296				380			0.233129				500			0.235516
				512			0.226649				408			0.2296				380			0.233129				500			0.235516
				510			0.225764				408			0.2296				380			0.233129				500			0.235516
				508			0.224878				416			0.234102				380			0.233129				500			0.235516
				510			0.225764				408			0.2296				380			0.233129				500			0.235516
				508			0.224878				408			0.2296				380			0.233129				500			0.235516
				512			0.226649				408			0.2296				380			0.233129				500			0.235516
				512			0.226649				408			0.2296				380			0.233129				504			0.2374
				512			0.226649				408			0.2296				380			0.233129				500			0.235516
				512			0.226649				408			0.2296				386			0.23681				500			0.235516
				520			0.23019				410			0.230726				380			0.233129				500			0.235516
				512			0.226649				408			0.2296				380			0.233129				500			0.235516
				512			0.226649				410			0.230726				380			0.233129				502			0.236458
				512			0.226649				416			0.234102				380			0.233129				500			0.235516
				512			0.226649				408			0.2296				378			0.231902				500			0.235516
				516			0.22842				408			0.2296				378			0.231902				500			0.235516
				512			0.226649				412			0.231851				380			0.233129				502			0.236458
				512			0.226649				410			0.230726				380			0.233129				508			0.239284
				512			0.226649				412			0.231851				380			0.233129				502			0.236458
				510			0.225764				412			0.231851				386			0.23681				502			0.236458
				518			0.229305				412			0.231851				378			0.231902				502			0.236458
				512			0.226649				410			0.230726				378			0.231902				504			0.2374
				512			0.226649				410			0.230726				380			0.233129				502			0.236458
				510			0.225764				418			0.235228				378			0.231902				502			0.236458
				512			0.226649				412			0.231851				380			0.233129				504			0.2374
				512			0.226649				412			0.231851				380			0.233129				500			0.235516
				516			0.22842				408			0.2296				380			0.233129				500			0.235516
				512			0.226649				412			0.231851				380			0.233129				508			0.239284
				512			0.226649				412			0.231851				380			0.233129				500			0.235516
				512			0.226649				412			0.231851				382			0.234356				500			0.235516
				520			0.23019				410			0.230726				376			0.230675				502			0.236458
				512			0.226649				410			0.230726				376			0.230675				500			0.235516
				512			0.226649				408			0.2296				380			0.233129				502			0.236458
				512			0.226649				412			0.231851				378			0.231902				502			0.236458
				512			0.226649				408			0.2296				380			0.233129				504			0.2374
				512			0.226649				408			0.2296				376			0.230675				500			0.235516
				512			0.226649				408			0.2296				380			0.233129				502			0.236458
				512			0.226649				410			0.230726				380			0.233129				508			0.239284
				512			0.226649				408			0.2296				380			0.233129				502			0.236458
				512			0.226649				410			0.230726				384			0.235583				504			0.2374
				514			0.227534				408			0.2296				380			0.233129				504			0.2374
				512			0.226649				412			0.231851				376			0.230675				500			0.235516
				512			0.226649				408			0.2296				380			0.233129				500			0.235516
				512			0.226649				416			0.234102				380			0.233129				500			0.235516
				512			0.226649				408			0.2296				380			0.233129				500			0.235516
				512			0.226649				408			0.2296				380			0.233129				500			0.235516
				514			0.227534				408			0.2296				378			0.231902				502			0.236458
				512			0.226649				408			0.2296				380			0.233129				504			0.2374
				512			0.226649				408			0.2296				380			0.233129				500			0.235516
				514			0.227534				408			0.2296				388			0.238037				500			0.235516
				522			0.231076				408			0.2296				378			0.231902				502			0.236458
				512			0.226649				408			0.2296				380			0.233129				500			0.235516
				514			0.227534				408			0.2296				380			0.233129				500			0.235516
				514			0.227534				416			0.234102				380			0.233129				500			0.235516
				512			0.226649				408			0.2296				380			0.233129				500			0.235516
				512			0.226649				408			0.2296				380			0.233129				500			0.235516
				512			0.226649				408			0.2296				380			0.233129				500			0.235516
				512			0.226649				408			0.2296				380			0.233129				508			0.239284
				512			0.226649				408			0.2296				380			0.233129				500			0.235516
				512			0.226649				408			0.2296				386			0.23681				502			0.236458
				520			0.23019				408			0.2296				380			0.233129				500			0.235516
				514			0.227534				408			0.2296				380			0.233129				500			0.235516
				514			0.227534				406			0.228475				380			0.233129				500			0.235516
				516			0.22842				416			0.234102				380			0.233129				500			0.235516
				516			0.22842				408			0.2296				380			0.233129				500			0.235516
				516			0.22842				408			0.2296				380			0.233129				500			0.235516
				512			0.226649				408			0.2296				380			0.233129				500			0.235516
				512			0.226649				408			0.2296				380			0.233129				508			0.239284
				512			0.226649				408			0.2296				380			0.233129				500			0.235516
				514			0.227534				408			0.2296				386			0.23681				500			0.235516
				520			0.23019				408			0.2296				380			0.233129				500			0.235516
				512			0.226649				408			0.2296				380			0.233129				500			0.235516
				512			0.226649				410			0.230726				380			0.233129				500			0.235516
				512			0.226649				416			0.234102				380			0.233129				500			0.235516
				510			0.225764				408			0.2296				380			0.233129				500			0.235516
				512			0.226649				410			0.230726				380			0.233129				500			0.235516
				512			0.226649				410			0.230726				380			0.233129				502			0.236458
				512			0.226649				408			0.2296				380			0.233129				506			0.238342
				514			0.227534				408			0.2296				380			0.233129				500			0.235516
				512			0.226649				408			0.2296				384			0.235583				502			0.236458
				520			0.23019				408			0.2296				384			0.235583				504			0.2374
				512			0.226649				408			0.2296				382			0.234356				500			0.235516
				516			0.22842				410			0.230726				382			0.234356				500			0.235516
				512			0.226649				412			0.231851				382			0.234356				500			0.235516
				512			0.226649				410			0.230726				380			0.233129				500			0.235516
				512			0.226649				408			0.2296				380			0.233129				502			0.236458
				512			0.226649				410			0.230726				380			0.233129				500			0.235516
				514			0.227534				408			0.2296				380			0.233129				508			0.239284
				512			0.226649				410			0.230726				380			0.233129				500			0.235516
				514			0.227534				412			0.231851				380			0.233129				500			0.235516
				516			0.22842				410			0.230726				388			0.238037				500			0.235516
				512			0.226649				412			0.231851				380			0.233129				498			0.234574
				512			0.226649				410			0.230726				378			0.231902				500			0.235516
				512			0.226649				416			0.234102				380			0.233129				500			0.235516
				512			0.226649				408			0.2296				378			0.231902				500			0.235516
				512			0.226649				412			0.231851				380			0.233129				500			0.235516
				514			0.227534				408			0.2296				378			0.231902				500			0.235516
				512			0.226649				408			0.2296				376			0.230675				504			0.2374
				512			0.226649				412			0.231851				378			0.231902				500			0.235516
				512			0.226649				408			0.2296				378			0.231902				498			0.234574
				512			0.226649				410			0.230726				384			0.235583				498			0.234574
				520			0.23019				408			0.2296				380			0.233129				500			0.235516
				510			0.225764				412			0.231851				376			0.230675				500			0.235516
				508			0.224878				418			0.235228				380			0.233129				500			0.235516
				510			0.225764				408			0.2296				378			0.231902				500			0.235516
				512			0.226649				410			0.230726				380			0.233129				500			0.235516
				512			0.226649				412			0.231851				380			0.233129				500			0.235516
				512			0.226649				412			0.231851				380			0.233129				506			0.238342
				508			0.224878				410			0.230726				382			0.234356				500			0.235516
				510			0.225764				408			0.2296				380			0.233129				500			0.235516
				512			0.226649				408			0.2296				386			0.23681				502			0.236458
				518			0.229305				408			0.2296				378			0.231902				500			0.235516
				512			0.226649				408			0.2296				378			0.231902				500			0.235516
				512			0.226649				416			0.234102				378			0.231902				500			0.235516
				510			0.225764				410			0.230726				380			0.233129				500			0.235516
				512			0.226649				410			0.230726				380			0.233129				500			0.235516
				512			0.226649				410			0.230726				380			0.233129				500			0.235516
				512			0.226649				410			0.230726				380			0.233129				508			0.239284
				512			0.226649				408			0.2296				380			0.233129				500			0.235516
				510			0.225764				408			0.2296				380			0.233129				500			0.235516
				512			0.226649				408			0.2296				384			0.235583				500			0.235516
				520			0.23019				408			0.2296				380			0.233129				500			0.235516
				512			0.226649				408			0.2296				380			0.233129				500			0.235516
				512			0.226649				414			0.232977				380			0.233129				502			0.236458
				512			0.226649				408			0.2296				380			0.233129				502			0.236458
				512			0.226649				408			0.2296				380			0.233129				504			0.2374
				508			0.224878				408			0.2296				380			0.233129				502			0.236458
				508			0.224878				408			0.2296				380			0.233129				510			0.240226
				510			0.225764				408			0.2296				380			0.233129				502			0.236458
				508			0.224878				404			0.227349				380			0.233129				504			0.2374
				508			0.224878				408			0.2296				382			0.234356				500			0.235516
				516			0.22842				408			0.2296				380			0.233129				500			0.235516
				508			0.224878				408			0.2296				378			0.231902				500			0.235516
				508			0.224878				410			0.230726				378			0.231902				500			0.235516
				508			0.224878				406			0.228475				380			0.233129				500			0.235516
				508			0.224878				408			0.2296				378			0.231902				500			0.235516
				508			0.224878				408			0.2296				380			0.233129				500			0.235516
				508			0.224878				408			0.2296				380			0.233129				506			0.238342
				508			0.224878				408			0.2296				380			0.233129				498			0.234574
				508			0.224878				408			0.2296				380			0.233129				500			0.235516
				508			0.224878				408			0.2296				384			0.235583				500			0.235516
				512			0.226649				408			0.2296				380			0.233129				498			0.234574
				510			0.225764				408			0.2296				380			0.233129				500			0.235516
				510			0.225764				416			0.234102				378			0.231902				498			0.234574
				510			0.225764				408			0.2296				380			0.233129				500			0.235516
				512			0.226649				408			0.2296				376			0.230675				500			0.235516
				512			0.226649				410			0.230726				380			0.233129				500			0.235516
				510			0.225764				408			0.2296				380			0.233129				504			0.2374
				510			0.225764				410			0.230726				380			0.233129				500			0.235516
				510			0.225764				410			0.230726				380			0.233129				500			0.235516
				508			0.224878				408			0.2296				386			0.23681				500			0.235516
				516			0.22842				410			0.230726				380			0.233129				500			0.235516
				508			0.224878				412			0.231851				380			0.233129				500			0.235516
				510			0.225764				416			0.234102				380			0.233129				500			0.235516
				510			0.225764				408			0.2296				380			0.233129				500			0.235516
				510			0.225764				408			0.2296				376			0.230675				500			0.235516
				508			0.224878				408			0.2296				380			0.233129				500			0.235516
				508			0.224878				408			0.2296				380			0.233129				508			0.239284
				512			0.226649				408			0.2296				376			0.230675				502			0.236458
				510			0.225764				408			0.2296				380			0.233129				500			0.235516
				508			0.224878				408			0.2296				384			0.235583				500			0.235516
				518			0.229305				408			0.2296				380			0.233129				500			0.235516
				512			0.226649				408			0.2296				376			0.230675				504			0.2374
				512			0.226649				416			0.234102				380			0.233129				502			0.236458
				508			0.224878				408			0.2296				380			0.233129				504			0.2374
				508			0.224878				408			0.2296				380			0.233129				504			0.2374
				508			0.224878				408			0.2296				380			0.233129				504			0.2374
				512			0.226649				410			0.230726				378			0.231902				508			0.239284
				508			0.224878				408			0.2296				380			0.233129				502			0.236458
				508			0.224878				408			0.2296				380			0.233129				500			0.235516
				508			0.224878				408			0.2296				386			0.23681				500			0.235516
				518			0.229305				408			0.2296				380			0.233129				500			0.235516
				508			0.224878				408			0.2296				380			0.233129				500			0.235516
				510			0.225764				414			0.232977				380			0.233129				500			0.235516
				508			0.224878				408			0.2296				380			0.233129				500			0.235516
				510			0.225764				408			0.2296				380			0.233129				500			0.235516
				512			0.226649				408			0.2296				380			0.233129				502			0.236458
				508			0.224878				408			0.2296				378			0.231902				508			0.239284
				512			0.226649				408			0.2296				380			0.233129				504			0.2374
				510			0.225764				408			0.2296				378			0.231902				500			0.235516
				512			0.226649				408			0.2296				380			0.233129				502			0.236458
				518			0.229305				408			0.2296				376			0.230675				500			0.235516
				512			0.226649				408			0.2296				380			0.233129				502			0.236458
				510			0.225764				414			0.232977				380			0.233129				500			0.235516
				512			0.226649				408			0.2296				380			0.233129				502			0.236458
				512			0.226649				408			0.2296				378			0.231902				500			0.235516
				510			0.225764				408			0.2296				380			0.233129				500			0.235516
				508			0.224878				408			0.2296				380			0.233129				508			0.239284
				508			0.224878				408			0.2296				378			0.231902				500			0.235516
				510			0.225764				408			0.2296				380			0.233129				500			0.235516
				508			0.224878				408			0.2296				384			0.235583				500			0.235516
				516			0.22842				408			0.2296				374			0.229448				500			0.235516
				522			0.231076				408			0.2296				378			0.231902				500			0.235516
				548			0.242585				416			0.234102				380			0.233129				500			0.235516
				770			0.340859				408			0.2296				378			0.231902				500			0.235516
				1296			0.573705				408			0.2296				380			0.233129				500			0.235516
				1772			0.784418				408			0.2296				380			0.233129				500			0.235516
				2044			0.904825				412			0.231851				380			0.233129				504			0.2374
				2170			0.960602				410			0.230726				378			0.231902				502			0.236458
				2230			0.987162				408			0.2296				376			0.230675				500			0.235516
				2252			0.996901				412			0.231851				384			0.235583				500			0.235516
				2268			1.00398				412			0.231851				376			0.230675				500			0.235516
				2262			1.00133				408			0.2296				376			0.230675				500			0.235516
				2264			1.00221				418			0.235228				376			0.230675				500			0.235516
				2264			1.00221				412			0.231851				378			0.231902				500			0.235516
				2262			1.00133				412			0.231851				376			0.230675				500			0.235516
				2260			1.00044				412			0.231851				380			0.233129				500			0.235516
				2256			0.998672				412			0.231851				378			0.231902				504			0.2374
				2260			1.00044				408			0.2296				378			0.231902				500			0.235516
				2256			0.998672				410			0.230726				380			0.233129				502			0.236458
				2256			0.998672				408			0.2296				386			0.23681				500			0.235516
				2260			1.00044				408			0.2296				378			0.231902				500			0.235516
				2250			0.996016				412			0.231851				378			0.231902				500			0.235516
				2254			0.997787				418			0.235228				378			0.231902				500			0.235516
				2248			0.995131				412			0.231851				378			0.231902				500			0.235516
				2242			0.992475				414			0.232977				380			0.233129				500			0.235516
				2242			0.992475				408			0.2296				380			0.233129				500			0.235516
				2244			0.99336				410			0.230726				380			0.233129				506			0.238342
				2240			0.991589				412			0.231851				380			0.233129				498			0.234574
				2236			0.989819				412			0.231851				380			0.233129				498			0.234574
				2230			0.987162				410			0.230726				386			0.23681				500			0.235516
				2240			0.991589				414			0.232977				380			0.233129				500			0.235516
				2226			0.985392				408			0.2296				380			0.233129				500			0.235516
				2224			0.984506				416			0.234102				378			0.231902				498			0.234574
				2224			0.984506				412			0.231851				378			0.231902				500			0.235516
				2224			0.984506				412			0.231851				378			0.231902				500			0.235516
				2220			0.982736				414			0.232977				380			0.233129				500			0.235516
				2216			0.980965				410			0.230726				378			0.231902				508			0.239284
				2214			0.98008				412			0.231851				380			0.233129				502			0.236458
				2214			0.98008				412			0.231851				380			0.233129				502			0.236458
				2216			0.980965				408			0.2296				382			0.234356				504			0.2374
				2216			0.980965				412			0.231851				378			0.231902				502			0.236458
				2210			0.978309				412			0.231851				378			0.231902				504			0.2374
				2212			0.979194				412			0.231851				378			0.231902				502			0.236458
				2212			0.979194				408			0.2296				380			0.233129				502			0.236458
				2210			0.978309				408			0.2296				378			0.231902				502			0.236458
				2204			0.975653				408			0.2296				378			0.231902				500			0.235516
				2188			0.96857				408			0.2296				378			0.231902				508			0.239284
				2166			0.958831				408			0.2296				378			0.231902				500			0.235516
				2126			0.941124				408			0.2296				380			0.233129				500			0.235516
				2076			0.918991				408			0.2296				380			0.233129				500			0.235516
				1944			0.860558				408			0.2296				386			0.23681				502			0.236458
				1860			0.823373				408			0.2296				378			0.231902				500			0.235516
				1780			0.787959				408			0.2296				380			0.233129				500			0.235516
				1674			0.741036				418			0.235228				378			0.231902				502			0.236458
				1574			0.696768				408			0.2296				380			0.233129				500			0.235516
				1492			0.660469				410			0.230726				378			0.231902				500			0.235516
				1416			0.626826				412			0.231851				380			0.233129				502			0.236458
				1346			0.595839				408			0.2296				380			0.233129				508			0.239284
				1280			0.566622				408			0.2296				380			0.233129				514			0.24211
				1220			0.540062				408			0.2296				378			0.231902				566			0.266604
				1122			0.49668				412			0.231851				386			0.23681				740			0.348563
				1066			0.47189				408			0.2296				378			0.231902				1070			0.504004
				1024			0.453298				410			0.230726				378			0.231902				1518			0.715026
				984			0.435591				414			0.232977				378			0.231902				1824			0.859162
				948			0.419655				408			0.2296				380			0.233129				1990			0.937353
				916			0.405489				408			0.2296				380			0.233129				2072			0.975977
				888			0.393094				408			0.2296				380			0.233129				2104			0.99105
				858			0.379814				408			0.2296				380			0.233129				2126			1.00141
				834			0.36919				408			0.2296				378			0.231902				2124			1.00047
				810			0.358566				408			0.2296				378			0.231902				2126			1.00141
				780			0.345286				408			0.2296				386			0.23681				2124			1.00047
				756			0.334661				408			0.2296				380			0.233129				2120			0.998587
				742			0.328464				408			0.2296				376			0.230675				2122			0.999529
				726			0.321381				416			0.234102				380			0.233129				2128			1.00236
				712			0.315184				410			0.230726				378			0.231902				2128			1.00236
				692			0.30633				412			0.231851				378			0.231902				2120			0.998587
				674			0.298362				410			0.230726				380			0.233129				2118			0.997645
				664			0.293935				408			0.2296				380			0.233129				2124			1.00047
				658			0.291279				412			0.231851				380			0.233129				2120			0.998587
				646			0.285967				408			0.2296				378			0.231902				2116			0.996703
				642			0.284197				408			0.2296				384			0.235583				2116			0.996703
				630			0.278884				408			0.2296				378			0.231902				2114			0.995761
				624			0.276228				408			0.2296				378			0.231902				2112			0.994819
				620			0.274458				418			0.235228				380			0.233129				2112			0.994819
				614			0.271802				418			0.235228				380			0.233129				2114			0.995761
				612			0.270916				434			0.244232				380			0.233129				2112			0.994819
				608			0.269146				538			0.302757				378			0.231902				2108			0.992935
				606			0.26826				752			0.423185				380			0.233129				2108			0.992935
				602			0.26649				1048			0.589758				376			0.230675				2098			0.988224
				600			0.265604				1384			0.778841				380			0.233129				2104			0.99105
				600			0.265604				1588			0.893641				384			0.235583				2100			0.989166
				592			0.262063				1696			0.954418				378			0.231902				2100			0.989166
				592			0.262063				1742			0.980304				378			0.231902				2096			0.987282
				588			0.260292				1766			0.99381				380			0.233129				2094			0.98634
				584			0.258521				1776			0.999437				378			0.231902				2096			0.987282
				580			0.256751				1776			0.999437				376			0.230675				2090			0.984456
				580			0.256751				1776			0.999437				380			0.233129				2088			0.983514
				580			0.256751				1780			1.00169				378			0.231902				2096			0.987282
				580			0.256751				1780			1.00169				376			0.230675				2088			0.983514
				576			0.25498				1780			1.00169				380			0.233129				2092			0.985398
				580			0.256751				1776			0.999437				386			0.23681				2094			0.98634
				576			0.25498				1774			0.998312				380			0.233129				2088			0.983514
				574			0.254095				1776			0.999437				380			0.233129				2082			0.980688
				576			0.25498				1786			1.00506				380			0.233129				2068			0.974093
				574			0.254095				1774			0.998312				380			0.233129				2034			0.958078
				570			0.252324				1774			0.998312				380			0.233129				1998			0.941121
				570			0.252324				1772			0.997186				380			0.233129				1948			0.917569
				568			0.251439				1772			0.997186				380			0.233129				1818			0.856335
				568			0.251439				1774			0.998312				380			0.233129				1736			0.817711
				568			0.251439				1770			0.996061				380			0.233129				1658			0.78097
				574			0.254095				1768			0.994935				390			0.239264				1580			0.74423
				566			0.250553				1766			0.99381				386			0.23681				1482			0.698069
				564			0.249668				1766			0.99381				398			0.244172				1392			0.655676
				564			0.249668				1774			0.998312				496			0.304294				1324			0.623646
				564			0.249668				1762			0.991559				790			0.484663				1262			0.594442
				564			0.249668				1760			0.990433				1146			0.703067				1202			0.56618
				562			0.248783				1758			0.989308				1388			0.851534				1152			0.542628
				560			0.247897				1758			0.989308				1492			0.915337				1070			0.504004
				564			0.249668				1758			0.989308				1556			0.954601				1022			0.481394
				564			0.249668				1760			0.990433				1604			0.984049				984			0.463495
				568			0.251439				1760			0.990433				1628			0.998773				948			0.446538
				560			0.247897				1752			0.985931				1632			1.00123				916			0.431465
				560			0.247897				1752			0.985931				1626			0.997546				888			0.418276
				560			0.247897				1748			0.98368				1630			1				862			0.406029
				560			0.247897				1754			0.987057				1628			0.998773				836			0.393782
				558			0.247012				1748			0.98368				1632			1.00123				814			0.38342
				560			0.247897				1750			0.984806				1636			1.00368				794			0.373999
				560			0.247897				1752			0.985931				1634			1.00245				772			0.363636
				560			0.247897				1746			0.982555				1632			1.00123				748			0.352332
				560			0.247897				1734			0.975802				1628			0.998773				736			0.346679
				564			0.249668				1720			0.967923				1636			1.00368				724			0.341027
				556			0.246127				1694			0.953292				1628			0.998773				710			0.334432
				556			0.246127				1658			0.933033				1630			1				696			0.327838
				556			0.246127				1612			0.907147				1624			0.996319				678			0.319359
				558			0.247012				1506			0.847496				1622			0.995092				674			0.317475
				556			0.246127				1436			0.808104				1622			0.995092				666			0.313707
				556			0.246127				1370			0.770962				1624			0.996319				658			0.309939
				554			0.245241				1304			0.733821				1620			0.993865				652			0.307113
				552			0.244356				1236			0.695554				1618			0.992638				642			0.302402
				556			0.246127				1154			0.649409				1616			0.991411				638			0.300518
				560			0.247897				1096			0.61677				1618			0.992638				634			0.298634
				552			0.244356				1042			0.586382				1616			0.991411				628			0.295808
				552			0.244356				992			0.558244				1616			0.991411				624			0.293924
				552			0.244356				948			0.533483				1612			0.988957				620			0.29204
				552			0.244356				870			0.489589				1612			0.988957				616			0.290155
				550			0.243471				830			0.467079				1614			0.990184				616			0.290155
				552			0.244356				800			0.450197				1608			0.986503				612			0.288271
				552			0.244356				770			0.433315				1608			0.986503				614			0.289213
				552			0.244356				744			0.418683				1606			0.985276				606			0.285445
				552			0.244356				718			0.404052				1608			0.986503				602			0.283561
				556			0.246127				698			0.392797				1604			0.984049				600			0.282619
				552			0.244356				680			0.382667				1608			0.986503				600			0.282619
				552			0.244356				660			0.371412				1604			0.984049				596			0.280735
				552			0.244356				644			0.362409				1608			0.986503				596			0.280735
				552			0.244356				624			0.351154				1608			0.986503				596			0.280735
				552			0.244356				604			0.339899				1600			0.981595				594			0.279793
				552			0.244356				590			0.33202				1594			0.977914				592			0.278851
				552			0.244356				582			0.327518				1580			0.969325				594			0.279793
				552			0.244356				572			0.321891				1562			0.958282				592			0.278851
				552			0.244356				562			0.316263				1534			0.941104				586			0.276024
				558			0.247012				550			0.30951				1498			0.919018				588			0.276967
				552			0.244356				546			0.307259				1412			0.866258				588			0.276967
				552			0.244356				538			0.302757				1348			0.826994				584			0.275082
				552			0.244356				532			0.299381				1288			0.790184				584			0.275082
				552			0.244356				528			0.29713				1228			0.753374				584			0.275082
				552			0.244356				520			0.292628				1170			0.717791				582			0.27414
				552			0.244356				516			0.290377				1108			0.679755				584			0.275082
				552			0.244356				510			0.287001				1054			0.646626				590			0.277909
				552			0.244356				508			0.285875				1004			0.615951				582			0.27414
				552			0.244356				504			0.283624				952			0.584049				584			0.275082
				560			0.247897				500			0.281373				914			0.560736				582			0.27414
				552			0.244356				498			0.280248				844			0.517791				582			0.27414
				552			0.244356				498			0.280248				780			0.478528				580			0.273198
				552			0.244356				494			0.277997				754			0.462577				580			0.273198
				552			0.244356				496			0.279122				724			0.444172				580			0.273198
				550			0.243471				486			0.273495				698			0.428221				580			0.273198
				550			0.243471				484			0.272369				676			0.414724				580			0.273198
				552			0.244356				484			0.272369				660			0.404908				586			0.276024
				550			0.243471				482			0.271244				636			0.390184				578			0.272256
				550			0.243471				480			0.270118				620			0.380368				576			0.271314
				558			0.247012				480			0.270118				602			0.369325				576			0.271314
				552			0.244356				480			0.270118				582			0.357055				576			0.271314
				550			0.243471				478			0.268993				564			0.346012				576			0.271314
				552			0.244356				476			0.267867				550			0.337423				576			0.271314
				550			0.243471				482			0.271244				540			0.331288				576			0.271314
				552			0.244356				474			0.266742				532			0.32638				574			0.270372
				552			0.244356				474			0.266742				526			0.322699				576			0.271314
				552			0.244356				472			0.265616				516			0.316564				582			0.27414
				548			0.242585				472			0.265616				512			0.31411				576			0.271314
				548			0.242585				472			0.265616				508			0.311656				576			0.271314
				556			0.246127				470			0.264491				500			0.306748				576			0.271314
				548			0.242585				468			0.263365				490			0.300613				572			0.26943
				546			0.2417				468			0.263365				480			0.294479				572			0.26943
				548			0.242585				468			0.263365				476			0.292025				574			0.270372
				548			0.242585				472			0.265616				474			0.290798				574			0.270372
				548			0.242585				464			0.261114				472			0.289571				572			0.26943
				548			0.242585				466			0.26224				468			0.287117				570			0.268488
				548			0.242585				468			0.263365				466			0.28589				578			0.272256
				548			0.242585				468			0.263365				462			0.283436				572			0.26943
				550			0.243471				466			0.26224				460			0.282209				570			0.268488
				552			0.244356				464			0.261114				456			0.279755				570			0.268488
				548			0.242585				464			0.261114				460			0.282209				568			0.267546
				548			0.242585				464			0.261114				454			0.278528				568			0.267546
				548			0.242585				464			0.261114				450			0.276074				568			0.267546
				548			0.242585				472			0.265616				450			0.276074				568			0.267546
				548			0.242585				464			0.261114				448			0.274847				566			0.266604
				548			0.242585				464			0.261114				446			0.27362				564			0.265662
				548			0.242585				464			0.261114				442			0.271166				566			0.266604
				548			0.242585				462			0.259989				444			0.272393				570			0.268488
				548			0.242585				462			0.259989				442			0.271166				564			0.265662
				556			0.246127				464			0.261114				440			0.269939				564			0.265662
				548			0.242585				460			0.258863				446			0.27362				568			0.267546
				548			0.242585				460			0.258863				436			0.267485				564			0.265662
				546			0.2417				462			0.259989				436			0.267485				564			0.265662
				544			0.240815				466			0.26224				436			0.267485				564			0.265662
				546			0.2417				462			0.259989				436			0.267485				564			0.265662
				546			0.2417				460			0.258863				438			0.268712				564			0.265662
				544			0.240815				462			0.259989				434			0.266258				562			0.26472
				544			0.240815				460			0.258863				432			0.265031				568			0.267546
				544			0.240815				460			0.258863				432			0.265031				560			0.263778
				552			0.244356				460			0.258863				432			0.265031				562			0.26472
				544			0.240815				460			0.258863				442			0.271166				562			0.26472
				546			0.2417				460			0.258863				432			0.265031				560			0.263778
				546			0.2417				460			0.258863				430			0.263804				560			0.263778
				544			0.240815				466			0.26224				432			0.265031				560			0.263778
				544			0.240815				460			0.258863				432			0.265031				560			0.263778
				546			0.2417				460			0.258863				430			0.263804				560			0.263778
				544			0.240815				460			0.258863				430			0.263804				560			0.263778
				544			0.240815				460			0.258863				428			0.262577				568			0.267546
				544			0.240815				456			0.256612				430			0.263804				560			0.263778
				554			0.245241				456			0.256612				430			0.263804				558			0.262836
				552			0.244356				456			0.256612				432			0.265031				560			0.263778
				558			0.247012				456			0.256612				426			0.26135				558			0.262836
				558			0.247012				458			0.257738				428			0.262577				560			0.263778
				560			0.247897				464			0.261114				428			0.262577				560			0.263778
				566			0.250553				454			0.255487				428			0.262577				560			0.263778
				566			0.250553				456			0.256612				432			0.265031				560			0.263778
				568			0.251439				456			0.256612				428			0.262577				560			0.263778
				568			0.251439				454			0.255487				426			0.26135				568			0.267546
				568			0.251439				454			0.255487				422			0.258896				560			0.263778
				574			0.254095				456			0.256612				426			0.26135				560			0.263778
				564			0.249668				454			0.255487				428			0.262577				558			0.262836
				568			0.251439				452			0.254361				424			0.260123				560			0.263778
				568			0.251439				452			0.254361				426			0.26135				560			0.263778
				570			0.252324				456			0.256612				424			0.260123				560			0.263778
				568			0.251439				450			0.253236				424			0.260123				560			0.263778
				568			0.251439				454			0.255487				422			0.258896				560			0.263778
				568			0.251439				452			0.254361				424			0.260123				558			0.262836
				568			0.251439				452			0.254361				422			0.258896				568			0.267546
				570			0.252324				452			0.254361				424			0.260123				560			0.263778
				578			0.255865				452			0.254361				426			0.26135				560			0.263778
				576			0.25498				452			0.254361				430			0.263804				560			0.263778
				576			0.25498				452			0.254361				422			0.258896				560			0.263778
				578			0.255865				452			0.254361				420			0.257669				560			0.263778
				584			0.258521				458			0.257738				418			0.256442				558			0.262836
				588			0.260292				452			0.254361				420			0.257669				558			0.262836
				592			0.262063				452			0.254361				424			0.260123				560			0.263778
				592			0.262063				452			0.254361				422			0.258896				560			0.263778
				596			0.263834				450			0.253236				418			0.256442				562			0.26472
				600			0.265604				452			0.254361				416			0.255215				558			0.262836
				608			0.269146				452			0.254361				420			0.257669				556			0.261894
				628			0.277999				450			0.253236				428			0.262577				558			0.262836
				626			0.277114				450			0.253236				420			0.257669				556			0.261894
				634			0.280655				452			0.254361				420			0.257669				556			0.261894
				640			0.283311				458			0.257738				420			0.257669				556			0.261894
				646			0.285967				452			0.254361				422			0.258896				558			0.262836
				654			0.289509				452			0.254361				420			0.257669				558			0.262836
				662			0.29305				452			0.254361				420			0.257669				558			0.262836
				672			0.297477				452			0.254361				420			0.257669				568			0.267546
				680			0.301018				450			0.253236				418			0.256442				562			0.26472
				686			0.303674				452			0.254361				420			0.257669				570			0.268488
				710			0.314298				448			0.25211				426			0.26135				574			0.270372
				710			0.314298				450			0.253236				422			0.258896				576			0.271314
				714			0.316069				450			0.253236				416			0.255215				576			0.271314
				722			0.31961				458			0.257738				416			0.255215				578			0.272256
				724			0.320496				448			0.25211				420			0.257669				580			0.273198
				732			0.324037				448			0.25211				420			0.257669				580			0.273198
				740			0.327579				448			0.25211				416			0.255215				578			0.272256
				746			0.330235				448			0.25211				418			0.256442				584			0.275082
				752			0.332891				450			0.253236				420			0.257669				576			0.271314
				752			0.332891				448			0.25211				418			0.256442				578			0.272256
				768			0.339973				450			0.253236				424			0.260123				578			0.272256
				764			0.338203				448			0.25211				418			0.256442				580			0.273198
				766			0.339088				448			0.25211				416			0.255215				580			0.273198
				768			0.339973				448			0.25211				418			0.256442				576			0.271314
				768			0.339973				454			0.255487				416			0.255215				580			0.273198
				772			0.341744				448			0.25211				418			0.256442				578			0.272256
				776			0.343515				448			0.25211				416			0.255215				578			0.272256
				776			0.343515				448			0.25211				418			0.256442				586			0.276024
				782			0.346171				448			0.25211				418			0.256442				578			0.272256
				782			0.346171				448			0.25211				416			0.255215				578			0.272256
				790			0.349712				448			0.25211				420			0.257669				584			0.275082
				782			0.346171				448			0.25211				416			0.255215				584			0.275082
				784			0.347056				448			0.25211				416			0.255215				588			0.276967
				784			0.347056				448			0.25211				420			0.257669				590			0.277909
				788			0.348827				452			0.254361				420			0.257669				592			0.278851
				790			0.349712				448			0.25211				420			0.257669				594			0.279793
				792			0.350598				448			0.25211				418			0.256442				596			0.280735
				790			0.349712				448			0.25211				416			0.255215				610			0.287329
				790			0.349712				448			0.25211				416			0.255215				606			0.285445
				788			0.348827				446			0.250985				416			0.255215				614			0.289213
				796			0.352368				446			0.250985				422			0.258896				610			0.287329
				792			0.350598				448			0.25211				416			0.255215				614			0.289213
				792			0.350598				448			0.25211				416			0.255215				620			0.29204
				794			0.351483				448			0.25211				416			0.255215				624			0.293924
				796			0.352368				454			0.255487				414			0.253988				624			0.293924
				796			0.352368				452			0.254361				416			0.255215				628			0.295808
				800			0.354139				458			0.257738				410			0.251534				632			0.297692
				800			0.354139				462			0.259989				416			0.255215				642			0.302402
				798			0.353254				464			0.261114				416			0.255215				642			0.302402
				798			0.353254				466			0.26224				416			0.255215				644			0.303344
				810			0.358566				464			0.261114				422			0.258896				650			0.306171
				804			0.35591				462			0.259989				414			0.253988				654			0.308055
				800			0.354139				466			0.26224				416			0.255215				654			0.308055
				802			0.355024				464			0.261114				416			0.255215				652			0.307113
				800			0.354139				472			0.265616				414			0.253988				660			0.310881
				802			0.355024				464			0.261114				416			0.255215				664			0.312765
				808			0.35768				464			0.261114				416			0.255215				666			0.313707
				808			0.35768				464			0.261114				414			0.253988				678			0.319359
				808			0.35768				464			0.261114				414			0.253988				672			0.316533
				806			0.356795				464			0.261114				414			0.253988				674			0.317475
				814			0.360336				466			0.26224				420			0.257669				676			0.318417
				808			0.35768				466			0.26224				416			0.255215				680			0.320301
				812			0.359451				464			0.261114				416			0.255215				684			0.322186
				812			0.359451				464			0.261114				416			0.255215				684			0.322186
				812			0.359451				476			0.267867				414			0.253988				686			0.323128
				812			0.359451				468			0.263365				410			0.251534				686			0.323128
				812			0.359451				468			0.263365				412			0.252761				686			0.323128
				812			0.359451				468			0.263365				410			0.251534				692			0.325954
				816			0.361222				468			0.263365				410			0.251534				688			0.32407
				816			0.361222				470			0.264491				412			0.252761				688			0.32407
				824			0.364763				472			0.265616				418			0.256442				692			0.325954
				816			0.361222				476			0.267867				412			0.252761				692			0.325954
				816			0.361222				478			0.268993				412			0.252761				692			0.325954
				816			0.361222				480			0.270118				410			0.251534				692			0.325954
				820			0.362992				488			0.27462				412			0.252761				692			0.325954
				820			0.362992				480			0.270118				408			0.250307				690			0.325012
				820			0.362992				486			0.273495				408			0.250307				694			0.326896
				818			0.362107				488			0.27462				408			0.250307				698			0.32878
				820			0.362992				490			0.275746				410			0.251534				698			0.32878
				824			0.364763				494			0.277997				412			0.252761				696			0.327838
				832			0.368305				494			0.277997				416			0.255215				694			0.326896
				824			0.364763				496			0.279122				410			0.251534				692			0.325954
				824			0.364763				496			0.279122				408			0.250307				692			0.325954
				828			0.366534				500			0.281373				408			0.250307				696			0.327838
				828			0.366534				506			0.28475				406			0.24908				694			0.326896
				830			0.367419				504			0.283624				408			0.250307				692			0.325954
				832			0.368305				504			0.283624				408			0.250307				694			0.326896
				832			0.368305				506			0.28475				408			0.250307				702			0.330664
				832			0.368305				510			0.287001				408			0.250307				698			0.32878
				828			0.366534				512			0.288126				408			0.250307				694			0.326896
				836			0.370075				512			0.288126				414			0.253988				694			0.326896
				832			0.368305				514			0.289252				410			0.251534				694			0.326896
				834			0.36919				516			0.290377				408			0.250307				694			0.326896
				832			0.368305				514			0.289252				408			0.250307				696			0.327838
				834			0.36919				526			0.296005				408			0.250307				694			0.326896
				832			0.368305				520			0.292628				406			0.24908				692			0.325954
				830			0.367419				524			0.294879				408			0.250307				692			0.325954
				832			0.368305				522			0.293754				408			0.250307				698			0.32878
				834			0.36919				522			0.293754				408			0.250307				692			0.325954
				836			0.370075				524			0.294879				406			0.24908				694			0.326896
				846			0.374502				528			0.29713				416			0.255215				696			0.327838
				840			0.371846				528			0.29713				408			0.250307				692			0.325954
				836			0.370075				528			0.29713				408			0.250307				692			0.325954
				836			0.370075				528			0.29713				408			0.250307				694			0.326896
				838			0.370961				530			0.298255				408			0.250307				694			0.326896
				840			0.371846				534			0.300506				408			0.250307				696			0.327838
				840			0.371846				530			0.298255				410			0.251534				692			0.325954
				840			0.371846				530			0.298255				408			0.250307				698			0.32878
				840			0.371846				532			0.299381				410			0.251534				694			0.326896
				840			0.371846				532			0.299381				408			0.250307				696			0.327838
				852			0.377158				532			0.299381				416			0.255215				692			0.325954
				844			0.373617				530			0.298255				408			0.250307				696			0.327838
				842			0.372731				532			0.299381				408			0.250307				696			0.327838
				842			0.372731				532			0.299381				408			0.250307				692			0.325954
				840			0.371846				532			0.299381				408			0.250307				690			0.325012
				844			0.373617				540			0.303883				406			0.24908				694			0.326896
				846			0.374502				536			0.301632				408			0.250307				696			0.327838
				846			0.374502				536			0.301632				406			0.24908				704			0.331606
				846			0.374502				532			0.299381				408			0.250307				694			0.326896
				844			0.373617				532			0.299381				408			0.250307				694			0.326896
				854			0.378043				536			0.301632				416			0.255215				696			0.327838
				848			0.375387				536			0.301632				408			0.250307				694			0.326896
				848			0.375387				536			0.301632				408			0.250307				694			0.326896
				848			0.375387				536			0.301632				408			0.250307				694			0.326896
				848			0.375387				536			0.301632				408			0.250307				694			0.326896
				848			0.375387				542			0.305008				408			0.250307				696			0.327838
				850			0.376273				536			0.301632				406			0.24908				698			0.32878
				850			0.376273				536			0.301632				406			0.24908				704			0.331606
				850			0.376273				536			0.301632				408			0.250307				696			0.327838
				848			0.375387				536			0.301632				406			0.24908				700			0.329722
				856			0.378929				536			0.301632				416			0.255215				696			0.327838
				852			0.377158				536			0.301632				420			0.257669				696			0.327838
				852			0.377158				536			0.301632				422			0.258896				698			0.32878
				852			0.377158				536			0.301632				424			0.260123				698			0.32878
				850			0.376273				536			0.301632				424			0.260123				694			0.326896
				848			0.375387				544			0.306134				424			0.260123				696			0.327838
				850			0.376273				536			0.301632				426			0.26135				696			0.327838
				854			0.378043				538			0.302757				428			0.262577				710			0.334432
				854			0.378043				540			0.303883				430			0.263804				702			0.330664
				854			0.378043				540			0.303883				432			0.265031				700			0.329722
				854			0.378043				542			0.305008				434			0.266258				704			0.331606
				852			0.377158				540			0.303883				424			0.260123				700			0.329722
				856			0.378929				540			0.303883				428			0.262577				702			0.330664
				856			0.378929				542			0.305008				428			0.262577				702			0.330664
				856			0.378929				542			0.305008				430			0.263804				704			0.331606
				856			0.378929				544			0.306134				430			0.263804				704			0.331606
				856			0.378929				540			0.303883				428			0.262577				704			0.331606
				856			0.378929				544			0.306134				428			0.262577				710			0.334432
				856			0.378929				544			0.306134				428			0.262577				704			0.331606
				856			0.378929				540			0.303883				432			0.265031				704			0.331606
				864			0.38247				544			0.306134				438			0.268712				706			0.332548
				856			0.378929				542			0.305008				430			0.263804				706			0.332548
				856			0.378929				544			0.306134				432			0.265031				708			0.33349
				856			0.378929				542			0.305008				436			0.267485				706			0.332548
				856			0.378929				542			0.305008				436			0.267485				704			0.331606
				860			0.380699				550			0.30951				436			0.267485				706			0.332548
				860			0.380699				542			0.305008				436			0.267485				706			0.332548
				860			0.380699				544			0.306134				440			0.269939				718			0.338201
				856			0.378929				544			0.306134				442			0.271166				712			0.335374
				856			0.378929				544			0.306134				446			0.27362				714			0.336317
				866			0.383355				544			0.306134				454			0.278528				714			0.336317
				862			0.381585				544			0.306134				448			0.274847				712			0.335374
				858			0.379814				542			0.305008				452			0.277301				712			0.335374
				860			0.380699				544			0.306134				456			0.279755				712			0.335374
				858			0.379814				544			0.306134				458			0.280982				712			0.335374
				856			0.378929				552			0.310636				458			0.280982				710			0.334432
				858			0.379814				544			0.306134				460			0.282209				710			0.334432
				860			0.380699				544			0.306134				466			0.28589				722			0.340085
				860			0.380699				544			0.306134				468			0.287117				714			0.336317
				858			0.379814				546			0.307259				472			0.289571				714			0.336317
				864			0.38247				548			0.308385				480			0.294479				714			0.336317
				860			0.380699				548			0.308385				478			0.293252				714			0.336317
				862			0.381585				544			0.306134				480			0.294479				718			0.338201
				860			0.380699				544			0.306134				484			0.296933				718			0.338201
				860			0.380699				548			0.308385				484			0.296933				718			0.338201
				858			0.379814				554			0.311761				488			0.299387				720			0.339143
				862			0.381585				546			0.307259				488			0.299387				720			0.339143
				862			0.381585				546			0.307259				490			0.300613				724			0.341027
				864			0.38247				548			0.308385				492			0.30184				716			0.337259
				864			0.38247				546			0.307259				494			0.303067				722			0.340085
				870			0.385126				548			0.308385				502			0.307975				722			0.340085
				860			0.380699				548			0.308385				500			0.306748				722			0.340085
				862			0.381585				546			0.307259				504			0.309202				720			0.339143
				864			0.38247				546			0.307259				504			0.309202				724			0.341027
				862			0.381585				546			0.307259				508			0.311656				726			0.341969
				860			0.380699				554			0.311761				508			0.311656				726			0.341969
				856			0.378929				552			0.310636				508			0.311656				728			0.342911
				860			0.380699				552			0.310636				508			0.311656				728			0.342911
				864			0.38247				552			0.310636				512			0.31411				722			0.340085
				862			0.381585				552			0.310636				508			0.311656				724			0.341027
				864			0.38247				552			0.310636				520			0.319018				728			0.342911
				858			0.379814				554			0.311761				516			0.316564				734			0.345737
				862			0.381585				552			0.310636				516			0.316564				728			0.342911
				862			0.381585				552			0.310636				516			0.316564				730			0.343853
				860			0.380699				552			0.310636				516			0.316564				726			0.341969
				860			0.380699				560			0.315138				516			0.316564				730			0.343853
				858			0.379814				556			0.312887				520			0.319018				730			0.343853
				858			0.379814				556			0.312887				520			0.319018				732			0.344795
				860			0.380699				556			0.312887				522			0.320245				728			0.342911
				862			0.381585				552			0.310636				522			0.320245				732			0.344795
				864			0.38247				554			0.311761				522			0.320245				732			0.344795
				856			0.378929				556			0.312887				526			0.322699				736			0.346679
				858			0.379814				556			0.312887				520			0.319018				734			0.345737
				858			0.379814				556			0.312887				524			0.321472				734			0.345737
				860			0.380699				556			0.312887				526			0.322699				728			0.342911
				856			0.378929				566			0.318514				526			0.322699				736			0.346679
				856			0.378929				560			0.315138				524			0.321472				738			0.347621
				856			0.378929				560			0.315138				522			0.320245				744			0.350447
				858			0.379814				558			0.314012				524			0.321472				734			0.345737
				860			0.380699				560			0.315138				524			0.321472				736			0.346679
				864			0.38247				560			0.315138				528			0.323926				740			0.348563
				854			0.378043				560			0.315138				536			0.328834				740			0.348563
				856			0.378929				560			0.315138				528			0.323926				738			0.347621
				858			0.379814				560			0.315138				526			0.322699				738			0.347621
				858			0.379814				560			0.315138				528			0.323926				740			0.348563
				856			0.378929				568			0.31964				528			0.323926				742			0.349505
				856			0.378929				564			0.317389				528			0.323926				740			0.348563
				856			0.378929				560			0.315138				528			0.323926				748			0.352332
				856			0.378929				564			0.317389				528			0.323926				738			0.347621
				858			0.379814				564			0.317389				530			0.325153				738			0.347621
				864			0.38247				564			0.317389				532			0.32638				744			0.350447
				856			0.378929				564			0.317389				538			0.330061				744			0.350447
				854			0.378043				564			0.317389				530			0.325153				744			0.350447
				854			0.378043				564			0.317389				528			0.323926				746			0.35139
				856			0.378929				564			0.317389				528			0.323926				742			0.349505
				856			0.378929				572			0.321891				532			0.32638				742			0.349505
				856			0.378929				566			0.318514				532			0.32638				744			0.350447
				852			0.377158				564			0.317389				532			0.32638				754			0.355158
				854			0.378043				564			0.317389				532			0.32638				746			0.35139
				852			0.377158				566			0.318514				532			0.32638				744			0.350447
				860			0.380699				568			0.31964				532			0.32638				748			0.352332
				854			0.378043				568			0.31964				534			0.327607				746			0.35139
				854			0.378043				568			0.31964				534			0.327607				748			0.352332
				852			0.377158				566			0.318514				536			0.328834				746			0.35139
				854			0.378043				568			0.31964				536			0.328834				748			0.352332
				852			0.377158				576			0.324142				532			0.32638				748			0.352332
				852			0.377158				572			0.321891				532			0.32638				746			0.35139
				850			0.376273				574			0.323016				532			0.32638				756			0.3561
				850			0.376273				568			0.31964				536			0.328834				748			0.352332
				848			0.375387				572			0.321891				534			0.327607				748			0.352332
				854			0.378043				576			0.324142				534			0.327607				752			0.354216
				852			0.377158				574			0.323016				542			0.332515				750			0.353274
				850			0.376273				576			0.324142				536			0.328834				752			0.354216
				848			0.375387				574			0.323016				536			0.328834				752			0.354216
				848			0.375387				570			0.320765				536			0.328834				752			0.354216
				848			0.375387				582			0.327518				536			0.328834				752			0.354216
				848			0.375387				576			0.324142				538			0.330061				752			0.354216
				850			0.376273				576			0.324142				536			0.328834				754			0.355158
				848			0.375387				576			0.324142				536			0.328834				752			0.354216
				846			0.374502				576			0.324142				536			0.328834				752			0.354216
				854			0.378043				576			0.324142				536			0.328834				752			0.354216
				848			0.375387				576			0.324142				548			0.336196				754			0.355158
				844			0.373617				576			0.324142				544			0.333742				756			0.3561
				846			0.374502				578			0.325267				540			0.331288				752			0.354216
				846			0.374502				576			0.324142				540			0.331288				752			0.354216
				844			0.373617				584			0.328644				540			0.331288				754			0.355158
				844			0.373617				580			0.326393				540			0.331288				756			0.3561
				844			0.373617				578			0.325267				544			0.333742				762			0.358926
				844			0.373617				580			0.326393				544			0.333742				754			0.355158
				844			0.373617				578			0.325267				544			0.333742				754			0.355158
				848			0.375387				578			0.325267				544			0.333742				752			0.354216
				842			0.372731				580			0.326393				544			0.333742				758			0.357042
				844			0.373617				584			0.328644				540			0.331288				752			0.354216
				840			0.371846				584			0.328644				544			0.333742				756			0.3561
				840			0.371846				582			0.327518				544			0.333742				752			0.354216
				840			0.371846				588			0.330895				548			0.336196				758			0.357042
				840			0.371846				584			0.328644				548			0.336196				756			0.3561
				840			0.371846				582			0.327518				544			0.333742				760			0.357984
				840			0.371846				584			0.328644				546			0.334969				752			0.354216
				840			0.371846				584			0.328644				548			0.336196				752			0.354216
				842			0.372731				580			0.326393				548			0.336196				758			0.357042
				836			0.370075				582			0.327518				554			0.339877				758			0.357042
				838			0.370961				584			0.328644				548			0.336196				756			0.3561
				840			0.371846				584			0.328644				548			0.336196				758			0.357042
				838			0.370961				586			0.329769				544			0.333742				756			0.3561
				836			0.370075				590			0.33202				548			0.336196				754			0.355158
				836			0.370075				584			0.328644				550			0.337423				754			0.355158
				836			0.370075				584			0.328644				552			0.33865				764			0.359868
				834			0.36919				586			0.329769				552			0.33865				758			0.357042
				836			0.370075				588			0.330895				548			0.336196				756			0.3561
				842			0.372731				586			0.329769				550			0.337423				758			0.357042
				834			0.36919				584			0.328644				556			0.341104				758			0.357042
				832			0.368305				584			0.328644				554			0.339877				758			0.357042
				832			0.368305				584			0.328644				552			0.33865				758			0.357042
				832			0.368305				584			0.328644				552			0.33865				754			0.355158
				832			0.368305				590			0.33202				552			0.33865				760			0.357984
				832			0.368305				588			0.330895				552			0.33865				756			0.3561
				832			0.368305				588			0.330895				556			0.341104				766			0.36081
				830			0.367419				588			0.330895				556			0.341104				758			0.357042
				832			0.368305				584			0.328644				556			0.341104				758			0.357042
				836			0.370075				584			0.328644				556			0.341104				758			0.357042
				830			0.367419				590			0.33202				560			0.343558				756			0.3561
				830			0.367419				590			0.33202				556			0.341104				756			0.3561
				824			0.364763				588			0.330895				554			0.339877				756			0.3561
				828			0.366534				590			0.33202				556			0.341104				756			0.3561
				830			0.367419				594			0.334271				556			0.341104				758			0.357042
				832			0.368305				588			0.330895				554			0.339877				758			0.357042
				826			0.365649				590			0.33202				556			0.341104				760			0.357984
				824			0.364763				590			0.33202				560			0.343558				756			0.3561
				824			0.364763				588			0.330895				560			0.343558				760			0.357984
				830			0.367419				588			0.330895				560			0.343558				756			0.3561
				826			0.365649				588			0.330895				566			0.347239				754			0.355158
				824			0.364763				586			0.329769				560			0.343558				754			0.355158
				822			0.363878				592			0.333146				556			0.341104				758			0.357042
				820			0.362992				592			0.333146				560			0.343558				760			0.357984
				822			0.363878				594			0.334271				562			0.344785				760			0.357984
				820			0.362992				586			0.329769				564			0.346012				754			0.355158
				820			0.362992				590			0.33202				564			0.346012				764			0.359868
				820			0.362992				592			0.333146				564			0.346012				754			0.355158
				820			0.362992				592			0.333146				560			0.343558				752			0.354216
				826			0.365649				592			0.333146				564			0.346012				756			0.3561
				818			0.362107				592			0.333146				570			0.349693				758			0.357042
				818			0.362107				590			0.33202				564			0.346012				758			0.357042
				816			0.361222				590			0.33202				564			0.346012				758			0.357042
				816			0.361222				592			0.333146				564			0.346012				756			0.3561
				816			0.361222				598			0.336522				566			0.347239				758			0.357042
				814			0.360336				590			0.33202				564			0.346012				756			0.3561
				816			0.361222				588			0.330895				562			0.344785				764			0.359868
				816			0.361222				588			0.330895				564			0.346012				754			0.355158
				814			0.360336				592			0.333146				564			0.346012				754			0.355158
				816			0.361222				592			0.333146				564			0.346012				756			0.3561
				814			0.360336				590			0.33202				572			0.35092				756			0.3561
				812			0.359451				590			0.33202				564			0.346012				754			0.355158
				812			0.359451				590			0.33202				564			0.346012				752			0.354216
				810			0.358566				588			0.330895				566			0.347239				754			0.355158
				808			0.35768				600			0.337648				568			0.348466				754			0.355158
				810			0.358566				592			0.333146				566			0.347239				756			0.3561
				812			0.359451				592			0.333146				564			0.346012				764			0.359868
				810			0.358566				590			0.33202				564			0.346012				754			0.355158
				806			0.356795				590			0.33202				564			0.346012				754			0.355158
				812			0.359451				592			0.333146				568			0.348466				756			0.3561
				806			0.356795				592			0.333146				572			0.35092				752			0.354216
				808			0.35768				592			0.333146				564			0.346012				750			0.353274
				806			0.356795				592			0.333146				566			0.347239				752			0.354216
				804			0.35591				592			0.333146				564			0.346012				752			0.354216
				804			0.35591				596			0.335397				568			0.348466				756			0.3561
				802			0.355024				592			0.333146				568			0.348466				758			0.357042
				804			0.35591				592			0.333146				568			0.348466				762			0.358926
				802			0.355024				588			0.330895				568			0.348466				754			0.355158
				802			0.355024				592			0.333146				564			0.346012				752			0.354216
				804			0.35591				592			0.333146				564			0.346012				754			0.355158
				800			0.354139				592			0.333146				574			0.352147				752			0.354216
				800			0.354139				590			0.33202				564			0.346012				750			0.353274
				800			0.354139				592			0.333146				568			0.348466				754			0.355158
				796			0.352368				588			0.330895				570			0.349693				756			0.3561
				800			0.354139				596			0.335397				568			0.348466				752			0.354216
				800			0.354139				592			0.333146				568			0.348466				752			0.354216
				798			0.353254				592			0.333146				564			0.346012				758			0.357042
				794			0.351483				592			0.333146				568			0.348466				746			0.35139
				796			0.352368				588			0.330895				564			0.346012				748			0.352332
				804			0.35591				592			0.333146				568			0.348466				744			0.350447
				798			0.353254				592			0.333146				576			0.353374				748			0.352332
				792			0.350598				592			0.333146				568			0.348466				750			0.353274
				792			0.350598				592			0.333146				568			0.348466				750			0.353274
				792			0.350598				592			0.333146				566			0.347239				750			0.353274
				792			0.350598				596			0.335397				564			0.346012				752			0.354216
				794			0.351483				592			0.333146				568			0.348466				754			0.355158
				794			0.351483				592			0.333146				568			0.348466				760			0.357984
				792			0.350598				592			0.333146				568			0.348466				748			0.352332
				792			0.350598				590			0.33202				568			0.348466				746			0.35139
				796			0.352368				590			0.33202				568			0.348466				748			0.352332
				792			0.350598				590			0.33202				576			0.353374				746			0.35139
				792			0.350598				590			0.33202				566			0.347239				748			0.352332
				788			0.348827				592			0.333146				568			0.348466				752			0.354216
				788			0.348827				592			0.333146				568			0.348466				752			0.354216
				788			0.348827				598			0.336522				568			0.348466				748			0.352332
				784			0.347056				592			0.333146				568			0.348466				748			0.352332
				786			0.347942				588			0.330895				568			0.348466				756			0.3561
				786			0.347942				588			0.330895				568			0.348466				746			0.35139
				786			0.347942				590			0.33202				568			0.348466				746			0.35139
				790			0.349712				592			0.333146				566			0.347239				744			0.350447
				784			0.347056				592			0.333146				574			0.352147				746			0.35139
				780			0.345286				592			0.333146				568			0.348466				744			0.350447
				784			0.347056				590			0.33202				568			0.348466				746			0.35139
				784			0.347056				590			0.33202				564			0.346012				744			0.350447
				784			0.347056				598			0.336522				568			0.348466				746			0.35139
				784			0.347056				592			0.333146				568			0.348466				744			0.350447
				780			0.345286				592			0.333146				568			0.348466				752			0.354216
				778			0.3444				592			0.333146				568			0.348466				748			0.352332
				776			0.343515				592			0.333146				568			0.348466				744			0.350447
				786			0.347942				588			0.330895				568			0.348466				744			0.350447
				780			0.345286				588			0.330895				570			0.349693				744			0.350447
				776			0.343515				590			0.33202				568			0.348466				744			0.350447
				776			0.343515				592			0.333146				564			0.346012				744			0.350447
				776			0.343515				592			0.333146				568			0.348466				744			0.350447
				776			0.343515				594			0.334271				568			0.348466				742			0.349505
				776			0.343515				592			0.333146				566			0.347239				748			0.352332
				776			0.343515				592			0.333146				568			0.348466				748			0.352332
				774			0.342629				590			0.33202				564			0.346012				740			0.348563
				772			0.341744				586			0.329769				568			0.348466				742			0.349505
				778			0.3444				590			0.33202				566			0.347239				744			0.350447
				776			0.343515				592			0.333146				574			0.352147				744			0.350447
				772			0.341744				592			0.333146				568			0.348466				746			0.35139
				772			0.341744				592			0.333146				568			0.348466				742			0.349505
				770			0.340859				588			0.330895				568			0.348466				740			0.348563
				768			0.339973				594			0.334271				566			0.347239				740			0.348563
				768			0.339973				588			0.330895				566			0.347239				740			0.348563
				770			0.340859				590			0.33202				566			0.347239				748			0.352332
				768			0.339973				592			0.333146				566			0.347239				740			0.348563
				768			0.339973				592			0.333146				568			0.348466				740			0.348563
				774			0.342629				586			0.329769				566			0.347239				738			0.347621
				766			0.339088				586			0.329769				574			0.352147				738			0.347621
				768			0.339973				584			0.328644				566			0.347239				738			0.347621
				768			0.339973				586			0.329769				566			0.347239				736			0.346679
				768			0.339973				588			0.330895				564			0.346012				740			0.348563
				766			0.339088				596			0.335397				566			0.347239				738			0.347621
				764			0.338203				588			0.330895				566			0.347239				736			0.346679
				764			0.338203				588			0.330895				566			0.347239				746			0.35139
				768			0.339973				584			0.328644				568			0.348466				740			0.348563
				766			0.339088				584			0.328644				566			0.347239				742			0.349505
				768			0.339973				584			0.328644				568			0.348466				738			0.347621
				762			0.337317				588			0.330895				574			0.352147				738			0.347621
				760			0.336432				588			0.330895				566			0.347239				734			0.345737
				760			0.336432				586			0.329769				564			0.346012				736			0.346679
				760			0.336432				584			0.328644				566			0.347239				734			0.345737
				764			0.338203				592			0.333146				568			0.348466				738			0.347621
				760			0.336432				590			0.33202				568			0.348466				736			0.346679
				760			0.336432				588			0.330895				568			0.348466				738			0.347621
				760			0.336432				588			0.330895				564			0.346012				732			0.344795
				760			0.336432				588			0.330895				564			0.346012				736			0.346679
				760			0.336432				584			0.328644				564			0.346012				736			0.346679
				756			0.334661				584			0.328644				568			0.348466				736			0.346679
				758			0.335547				584			0.328644				566			0.347239				732			0.344795
				756			0.334661				588			0.330895				564			0.346012				730			0.343853
				758			0.335547				586			0.329769				564			0.346012				736			0.346679
				758			0.335547				592			0.333146				564			0.346012				732			0.344795
				756			0.334661				584			0.328644				566			0.347239				734			0.345737
				756			0.334661				582			0.327518				564			0.346012				740			0.348563
				752			0.332891				582			0.327518				564			0.346012				732			0.344795
				752			0.332891				584			0.328644				564			0.346012				736			0.346679
				760			0.336432				588			0.330895				564			0.346012				734			0.345737
				756			0.334661				584			0.328644				570			0.349693				736			0.346679
				756			0.334661				584			0.328644				566			0.347239				736			0.346679
				756			0.334661				584			0.328644				564			0.346012				732			0.344795
				754			0.333776				580			0.326393				564			0.346012				730			0.343853
				752			0.332891				580			0.326393				564			0.346012				730			0.343853
				752			0.332891				584			0.328644				564			0.346012				734			0.345737
				748			0.33112				584			0.328644				566			0.347239				736			0.346679
				746			0.330235				584			0.328644				564			0.346012				728			0.342911
				748			0.33112				584			0.328644				564			0.346012				728			0.342911
				754			0.333776				584			0.328644				564			0.346012				728			0.342911
				748			0.33112				582			0.327518				572			0.35092				730			0.343853
				748			0.33112				584			0.328644				564			0.346012				728			0.342911
				746			0.330235				580			0.326393				564			0.346012				728			0.342911
				744			0.329349				582			0.327518				566			0.347239				726			0.341969
				744			0.329349				584			0.328644				564			0.346012				724			0.341027
				744			0.329349				588			0.330895				564			0.346012				722			0.340085
				744			0.329349				584			0.328644				564			0.346012				732			0.344795
				748			0.33112				580			0.326393				562			0.344785				728			0.342911
				744			0.329349				580			0.326393				564			0.346012				726			0.341969
				750			0.332005				582			0.327518				564			0.346012				724			0.341027
				742			0.328464				584			0.328644				570			0.349693				720			0.339143
				738			0.326693				582			0.327518				562			0.344785				722			0.340085
				742			0.328464				582			0.327518				562			0.344785				724			0.341027
				744			0.329349				580			0.326393				562			0.344785				724			0.341027
				744			0.329349				578			0.325267				564			0.346012				726			0.341969
				742			0.328464				590			0.33202				564			0.346012				726			0.341969
				740			0.327579				580			0.326393				562			0.344785				734			0.345737
				740			0.327579				580			0.326393				560			0.343558				722			0.340085
				736			0.325808				580			0.326393				560			0.343558				722			0.340085
				748			0.33112				578			0.325267				564			0.346012				720			0.339143
				740			0.327579				578			0.325267				572			0.35092				722			0.340085
				740			0.327579				582			0.327518				562			0.344785				724			0.341027
				738			0.326693				580			0.326393				560			0.343558				724			0.341027
				740			0.327579				580			0.326393				560			0.343558				722			0.340085
				736			0.325808				576			0.324142				560			0.343558				722			0.340085
				734			0.324923				586			0.329769				562			0.344785				720			0.339143
				736			0.325808				580			0.326393				562			0.344785				724			0.341027
				738			0.326693				580			0.326393				562			0.344785				722			0.340085
				736			0.325808				576			0.324142				560			0.343558				720			0.339143
				744			0.329349				576			0.324142				560			0.343558				722			0.340085
				736			0.325808				576			0.324142				568			0.348466				720			0.339143
				736			0.325808				576			0.324142				560			0.343558				716			0.337259
				732			0.324037				576			0.324142				560			0.343558				716			0.337259
				730			0.323152				580			0.326393				560			0.343558				720			0.339143
				732			0.324037				578			0.325267				558			0.342331				718			0.338201
				732			0.324037				584			0.328644				560			0.343558				716			0.337259
				732			0.324037				576			0.324142				560			0.343558				726			0.341969
				734			0.324923				576			0.324142				560			0.343558				718			0.338201
				730			0.323152				576			0.324142				560			0.343558				716			0.337259
				736			0.325808				578			0.325267				558			0.342331				716			0.337259
				728			0.322266				576			0.324142				564			0.346012				718			0.338201
				728			0.322266				576			0.324142				562			0.344785				720			0.339143
				728			0.322266				576			0.324142				560			0.343558				718			0.338201
				730			0.323152				576			0.324142				560			0.343558				718			0.338201
				728			0.322266				576			0.324142				556			0.341104				718			0.338201
				728			0.322266				580			0.326393				560			0.343558				714			0.336317
				724			0.320496				576			0.324142				558			0.342331				718			0.338201
				724			0.320496				576			0.324142				556			0.341104				714			0.336317
				728			0.322266				576			0.324142				558			0.342331				712			0.335374
				732			0.324037				574			0.323016				556			0.341104				714			0.336317
				724			0.320496				576			0.324142				564			0.346012				712			0.335374
				724			0.320496				576			0.324142				556			0.341104				710			0.334432
				724			0.320496				576			0.324142				558			0.342331				708			0.33349
				720			0.318725				576			0.324142				560			0.343558				710			0.334432
				722			0.31961				574			0.323016				560			0.343558				712			0.335374
				724			0.320496				578			0.325267				556			0.341104				712			0.335374
				724			0.320496				572			0.321891				558			0.342331				714			0.336317
				722			0.31961				576			0.324142				556			0.341104				710			0.334432
				720			0.318725				576			0.324142				556			0.341104				710			0.334432
				728			0.322266				574			0.323016				556			0.341104				712			0.335374
				720			0.318725				574			0.323016				560			0.343558				712			0.335374
				720			0.318725				570			0.320765				554			0.339877				710			0.334432
				720			0.318725				568			0.31964				556			0.341104				706			0.332548
				720			0.318725				574			0.323016				552			0.33865				706			0.332548
				720			0.318725				570			0.320765				556			0.341104				708			0.33349
				720			0.318725				580			0.326393				558			0.342331				708			0.33349
				720			0.318725				570			0.320765				556			0.341104				712			0.335374
				718			0.31784				568			0.31964				554			0.339877				708			0.33349
				716			0.316954				568			0.31964				554			0.339877				708			0.33349
				726			0.321381				570			0.320765				554			0.339877				706			0.332548
				720			0.318725				572			0.321891				562			0.344785				706			0.332548
				718			0.31784				570			0.320765				556			0.341104				704			0.331606
				716			0.316954				568			0.31964				552			0.33865				704			0.331606
				716			0.316954				568			0.31964				552			0.33865				708			0.33349
				710			0.314298				568			0.31964				552			0.33865				706			0.332548
				712			0.315184				576			0.324142				552			0.33865				704			0.331606
				714			0.316069				568			0.31964				552			0.33865				710			0.334432
				714			0.316069				568			0.31964				552			0.33865				706			0.332548
				714			0.316069				566			0.318514				552			0.33865				704			0.331606
				718			0.31784				566			0.318514				550			0.337423				702			0.330664
				712			0.315184				568			0.31964				556			0.341104				702			0.330664
				714			0.316069				568			0.31964				550			0.337423				702			0.330664
				714			0.316069				570			0.320765				552			0.33865				702			0.330664
				712			0.315184				570			0.320765				552			0.33865				700			0.329722
				712			0.315184				568			0.31964				550			0.337423				700			0.329722
				712			0.315184				580			0.326393				550			0.337423				704			0.331606
				708			0.313413				566			0.318514				550			0.337423				706			0.332548
				712			0.315184				564			0.317389				548			0.336196				704			0.331606
				712			0.315184				566			0.318514				548			0.336196				702			0.330664
				714			0.316069				568			0.31964				550			0.337423				704			0.331606
				708			0.313413				568			0.31964				554			0.339877				702			0.330664
				708			0.313413				566			0.318514				552			0.33865				696			0.327838
				708			0.313413				564			0.317389				548			0.336196				700			0.329722
				710			0.314298				564			0.317389				548			0.336196				698			0.32878
				706			0.312528				560			0.315138				548			0.336196				696			0.327838
				706			0.312528				570			0.320765				548			0.336196				696			0.327838
				706			0.312528				564			0.317389				548			0.336196				702			0.330664
				704			0.311642				564			0.317389				548			0.336196				694			0.326896
				704			0.311642				564			0.317389				548			0.336196				698			0.32878
				708			0.313413				564			0.317389				550			0.337423				696			0.327838
				706			0.312528				560			0.315138				556			0.341104				694			0.326896
				704			0.311642				562			0.316263				548			0.336196				694			0.326896
				702			0.310757				564			0.317389				548			0.336196				696			0.327838
				704			0.311642				564			0.317389				544			0.333742				694			0.326896
				704			0.311642				562			0.316263				544			0.333742				692			0.325954
				704			0.311642				568			0.31964				544			0.333742				692			0.325954
				704			0.311642				560			0.315138				544			0.333742				702			0.330664
				704			0.311642				560			0.315138				544			0.333742				692			0.325954
				704			0.311642				560			0.315138				546			0.334969				690			0.325012
				708			0.313413				562			0.316263				544			0.333742				690			0.325012
				704			0.311642				564			0.317389				550			0.337423				690			0.325012
				700			0.309872				560			0.315138				544			0.333742				692			0.325954
				696			0.308101				564			0.317389				544			0.333742				694			0.326896
				696			0.308101				562			0.316263				544			0.333742				690			0.325012
				704			0.311642				560			0.315138				544			0.333742				688			0.32407
				700			0.309872				564			0.317389				544			0.333742				686			0.323128
				696			0.308101				556			0.312887				544			0.333742				700			0.329722
				696			0.308101				560			0.315138				544			0.333742				688			0.32407
				698			0.308986				560			0.315138				544			0.333742				688			0.32407
				704			0.311642				560			0.315138				544			0.333742				688			0.32407
				696			0.308101				560			0.315138				548			0.336196				690			0.325012
				696			0.308101				560			0.315138				544			0.333742				690			0.325012
				696			0.308101				558			0.314012				544			0.333742				686			0.323128
				696			0.308101				558			0.314012				544			0.333742				688			0.32407
				696			0.308101				556			0.312887				544			0.333742				688			0.32407
				694			0.307216				558			0.314012				544			0.333742				686			0.323128
				690			0.305445				568			0.31964				538			0.330061				692			0.325954
				692			0.30633				556			0.312887				542			0.332515				684			0.322186
				694			0.307216				556			0.312887				544			0.333742				686			0.323128
				700			0.309872				556			0.312887				544			0.333742				684			0.322186
				690			0.305445				556			0.312887				548			0.336196				686			0.323128
				694			0.307216				556			0.312887				536			0.328834				682			0.321244
				692			0.30633				558			0.314012				538			0.330061				680			0.320301
				692			0.30633				556			0.312887				540			0.331288				682			0.321244
				690			0.305445				558			0.314012				542			0.332515				680			0.320301
				690			0.305445				556			0.312887				540			0.331288				680			0.320301
				692			0.30633				560			0.315138				540			0.331288				686			0.323128
				688			0.30456				554			0.311761				538			0.330061				682			0.321244
				692			0.30633				556			0.312887				538			0.330061				682			0.321244
				696			0.308101				556			0.312887				540			0.331288				680			0.320301
				688			0.30456				556			0.312887				540			0.331288				680			0.320301
				688			0.30456				552			0.310636				538			0.330061				680			0.320301
				690			0.305445				552			0.310636				536			0.328834				680			0.320301
				688			0.30456				552			0.310636				536			0.328834				680			0.320301
				686			0.303674				554			0.311761				536			0.328834				678			0.319359
				684			0.302789				554			0.311761				540			0.331288				680			0.320301
				688			0.30456				556			0.312887				538			0.330061				686			0.323128
				690			0.305445				552			0.310636				536			0.328834				680			0.320301
				688			0.30456				550			0.30951				534			0.327607				678			0.319359
				690			0.305445				548			0.308385				534			0.327607				674			0.317475
				688			0.30456				552			0.310636				540			0.331288				672			0.316533
				684			0.302789				552			0.310636				536			0.328834				674			0.317475
				684			0.302789				552			0.310636				538			0.330061				678			0.319359
				684			0.302789				550			0.30951				536			0.328834				680			0.320301
				682			0.301903				552			0.310636				540			0.331288				676			0.318417
				684			0.302789				548			0.308385				536			0.328834				674			0.317475
				684			0.302789				556			0.312887				534			0.327607				680			0.320301
				684			0.302789				552			0.310636				534			0.327607				676			0.318417
				680			0.301018				550			0.30951				536			0.328834				676			0.318417
				686			0.303674				552			0.310636				530			0.325153				680			0.320301
				680			0.301018				548			0.308385				540			0.331288				676			0.318417
				680			0.301018				548			0.308385				532			0.32638				672			0.316533
				680			0.301018				548			0.308385				532			0.32638				672			0.316533
				678			0.300133				544			0.306134				532			0.32638				676			0.318417
				678			0.300133				548			0.308385				530			0.325153				676			0.318417
				680			0.301018				548			0.308385				528			0.323926				674			0.317475
				678			0.300133				554			0.311761				532			0.32638				680			0.320301
				678			0.300133				548			0.308385				528			0.323926				672			0.316533
				678			0.300133				548			0.308385				530			0.325153				668			0.314649
				686			0.303674				548			0.308385				534			0.327607				672			0.316533
				680			0.301018				544			0.306134				540			0.331288				670			0.315591
				678			0.300133				544			0.306134				528			0.323926				672			0.316533
				680			0.301018				548			0.308385				528			0.323926				668			0.314649
				676			0.299247				548			0.308385				528			0.323926				670			0.315591
				676			0.299247				548			0.308385				528			0.323926				670			0.315591
				676			0.299247				548			0.308385				528			0.323926				670			0.315591
				676			0.299247				552			0.310636				530			0.325153				674			0.317475
				676			0.299247				544			0.306134				528			0.323926				670			0.315591
				672			0.297477				542			0.305008				526			0.322699				672			0.316533
				680			0.301018				542			0.305008				528			0.323926				672			0.316533
				678			0.300133				544			0.306134				536			0.328834				668			0.314649
				676			0.299247				544			0.306134				528			0.323926				666			0.313707
				672			0.297477				544			0.306134				530			0.325153				664			0.312765
				672			0.297477				544			0.306134				530			0.325153				666			0.313707
				672			0.297477				544			0.306134				528			0.323926				668			0.314649
				674			0.298362				542			0.305008				528			0.323926				664			0.312765
				672			0.297477				550			0.30951				526			0.322699				672			0.316533
				672			0.297477				540			0.303883				528			0.323926				662			0.311823
				672			0.297477				544			0.306134				528			0.323926				666			0.313707
				678			0.300133				544			0.306134				528			0.323926				666			0.313707
				672			0.297477				540			0.303883				530			0.325153				666			0.313707
				672			0.297477				542			0.305008				526			0.322699				662			0.311823
				672			0.297477				542			0.305008				522			0.320245				668			0.314649
				668			0.295706				542			0.305008				524			0.321472				662			0.311823
				668			0.295706				544			0.306134				524			0.321472				660			0.310881
				672			0.297477				544			0.306134				524			0.321472				660			0.310881
				672			0.297477				544			0.306134				524			0.321472				668			0.314649
				672			0.297477				544			0.306134				524			0.321472				662			0.311823
				672			0.297477				544			0.306134				522			0.320245				660			0.310881
				668			0.295706				544			0.306134				522			0.320245				662			0.311823
				664			0.293935				540			0.303883				530			0.325153				662			0.311823
				668			0.295706				536			0.301632				524			0.321472				660			0.310881
				668			0.295706				540			0.303883				524			0.321472				660			0.310881
				668			0.295706				540			0.303883				520			0.319018				660			0.310881
				664			0.293935				540			0.303883				524			0.321472				658			0.309939
				664			0.293935				536			0.301632				520			0.319018				658			0.309939
				664			0.293935				544			0.306134				520			0.319018				658			0.309939
				668			0.295706				538			0.302757				520			0.319018				656			0.308997
				666			0.294821				540			0.303883				522			0.320245				656			0.308997
				672			0.297477				540			0.303883				522			0.320245				658			0.309939
				664			0.293935				536			0.301632				528			0.323926				656			0.308997
				664			0.293935				534			0.300506				520			0.319018				658			0.309939
				666			0.294821				536			0.301632				520			0.319018				656			0.308997
				666			0.294821				536			0.301632				520			0.319018				654			0.308055
				664			0.293935				536			0.301632				520			0.319018				658			0.309939
				662			0.29305				536			0.301632				520			0.319018				658			0.309939
				658			0.291279				542			0.305008				518			0.317791				660			0.310881
				662			0.29305				536			0.301632				520			0.319018				656			0.308997
				664			0.293935				536			0.301632				514			0.315337				654			0.308055
				668			0.295706				536			0.301632				516			0.316564				650			0.306171
				660			0.292165				534			0.300506				528			0.323926				652			0.307113
				660			0.292165				532			0.299381				520			0.319018				656			0.308997
				660			0.292165				536			0.301632				520			0.319018				652			0.307113
				662			0.29305				536			0.301632				520			0.319018				650			0.306171
				660			0.292165				536			0.301632				518			0.317791				648			0.305228
				656			0.290394				536			0.301632				516			0.316564				650			0.306171
				658			0.291279				540			0.303883				514			0.315337				658			0.309939
				656			0.290394				534			0.300506				516			0.316564				648			0.305228
				656			0.290394				532			0.299381				516			0.316564				648			0.305228
				666			0.294821				534			0.300506				516			0.316564				652			0.307113
				660			0.292165				532			0.299381				524			0.321472				648			0.305228
				656			0.290394				530			0.298255				514			0.315337				650			0.306171
				656			0.290394				534			0.300506				516			0.316564				650			0.306171
				656			0.290394				532			0.299381				514			0.315337				648			0.305228
				656			0.290394				532			0.299381				516			0.316564				648			0.305228
				656			0.290394				532			0.299381				516			0.316564				650			0.306171
				656			0.290394				536			0.301632				516			0.316564				654			0.308055
				654			0.289509				532			0.299381				518			0.317791				648			0.305228
				654			0.289509				532			0.299381				516			0.316564				646			0.304286
				662			0.29305				530			0.298255				514			0.315337				648			0.305228
				656			0.290394				530			0.298255				514			0.315337				642			0.302402
				654			0.289509				528			0.29713				512			0.31411				644			0.303344
				652			0.288623				528			0.29713				512			0.31411				644			0.303344
				656			0.290394				528			0.29713				512			0.31411				648			0.305228
				656			0.290394				530			0.298255				512			0.31411				648			0.305228
				656			0.290394				528			0.29713				512			0.31411				642			0.302402
				652			0.288623				532			0.299381				510			0.312883				654			0.308055
				650			0.287738				528			0.29713				512			0.31411				648			0.305228
				648			0.286853				528			0.29713				514			0.315337				648			0.305228
				656			0.290394				528			0.29713				512			0.31411				644			0.303344
				652			0.288623				528			0.29713				516			0.316564				640			0.30146
				654			0.289509				524			0.294879				508			0.311656				644			0.303344
				648			0.286853				528			0.29713				508			0.311656				642			0.302402
				648			0.286853				528			0.29713				508			0.311656				640			0.30146
				650			0.287738				528			0.29713				508			0.311656				644			0.303344
				648			0.286853				528			0.29713				510			0.312883				644			0.303344
				648			0.286853				532			0.299381				508			0.311656				648			0.305228
				648			0.286853				528			0.29713				508			0.311656				644			0.303344
				646			0.285967				528			0.29713				508			0.311656				640			0.30146
				654			0.289509				526			0.296005				508			0.311656				640			0.30146
				648			0.286853				524			0.294879				514			0.315337				636			0.299576
				648			0.286853				526			0.296005				508			0.311656				642			0.302402
				650			0.287738				526			0.296005				508			0.311656				642			0.302402
				646			0.285967				528			0.29713				504			0.309202				640			0.30146
				644			0.285082				526			0.296005				508			0.311656				642			0.302402
				646			0.285967				524			0.294879				508			0.311656				642			0.302402
				646			0.285967				530			0.298255				506			0.310429				646			0.304286
				646			0.285967				524			0.294879				506			0.310429				638			0.300518
				646			0.285967				524			0.294879				504			0.309202				640			0.30146
				652			0.288623				526			0.296005				504			0.309202				640			0.30146
				644			0.285082				524			0.294879				514			0.315337				636			0.299576
				646			0.285967				524			0.294879				506			0.310429				636			0.299576
				644			0.285082				522			0.293754				504			0.309202				632			0.297692
				642			0.284197				524			0.294879				508			0.311656				636			0.299576
				642			0.284197				524			0.294879				504			0.309202				634			0.298634
				646			0.285967				524			0.294879				504			0.309202				636			0.299576
				646			0.285967				522			0.293754				506			0.310429				642			0.302402
				642			0.284197				528			0.29713				504			0.309202				632			0.297692
				642			0.284197				520			0.292628				504			0.309202				638			0.300518
				648			0.286853				520			0.292628				502			0.307975				638			0.300518
				640			0.283311				520			0.292628				508			0.311656				636			0.299576
				640			0.283311				522			0.293754				504			0.309202				632			0.297692
				642			0.284197				520			0.292628				500			0.306748				632			0.297692
				640			0.283311				520			0.292628				502			0.307975				636			0.299576
				640			0.283311				520			0.292628				500			0.306748				632			0.297692
				640			0.283311				520			0.292628				502			0.307975				632			0.297692
				640			0.283311				522			0.293754				504			0.309202				636			0.299576
				642			0.284197				524			0.294879				500			0.306748				630			0.29675
				640			0.283311				520			0.292628				502			0.307975				630			0.29675
				644			0.285082				520			0.292628				500			0.306748				632			0.297692
				640			0.283311				520			0.292628				502			0.307975				636			0.299576
				638			0.282426				520			0.292628				500			0.306748				634			0.298634
				640			0.283311				520			0.292628				500			0.306748				628			0.295808
				638			0.282426				516			0.290377				498			0.305521				630			0.29675
				638			0.282426				518			0.291503				496			0.304294				628			0.295808
				640			0.283311				520			0.292628				500			0.306748				628			0.295808
				638			0.282426				516			0.290377				500			0.306748				640			0.30146
				634			0.280655				520			0.292628				500			0.306748				630			0.29675
				638			0.282426				520			0.292628				498			0.305521				630			0.29675
				640			0.283311				518			0.291503				500			0.306748				630			0.29675
				636			0.281541				516			0.290377				504			0.309202				630			0.29675
				634			0.280655				516			0.290377				500			0.306748				626			0.294866
				636			0.281541				516			0.290377				496			0.304294				624			0.293924
				636			0.281541				516			0.290377				496			0.304294				628			0.295808
				634			0.280655				518			0.291503				496			0.304294				628			0.295808
				632			0.27977				516			0.290377				496			0.304294				628			0.295808
				636			0.281541				514			0.289252				494			0.303067				628			0.295808
				638			0.282426				524			0.294879				498			0.305521				626			0.294866
				636			0.281541				516			0.290377				494			0.303067				622			0.292982
				640			0.283311				516			0.290377				496			0.304294				626			0.294866
				634			0.280655				516			0.290377				500			0.306748				624			0.293924
				636			0.281541				514			0.289252				496			0.304294				624			0.293924
				632			0.27977				516			0.290377				498			0.305521				622			0.292982
				630			0.278884				516			0.290377				496			0.304294				624			0.293924
				632			0.27977				516			0.290377				496			0.304294				626			0.294866
				632			0.27977				512			0.288126				494			0.303067				622			0.292982
				632			0.27977				512			0.288126				492			0.30184				628			0.295808
				632			0.27977				522			0.293754				494			0.303067				626			0.294866
				628			0.277999				514			0.289252				496			0.304294				624			0.293924
				636			0.281541				512			0.288126				494			0.303067				622			0.292982
				628			0.277999				512			0.288126				504			0.309202				620			0.29204
				628			0.277999				512			0.288126				494			0.303067				620			0.29204
				628			0.277999				512			0.288126				490			0.300613				622			0.292982
				630			0.278884				516			0.290377				490			0.300613				622			0.292982
				632			0.27977				514			0.289252				492			0.30184				622			0.292982
				626			0.277114				514			0.289252				496			0.304294				616			0.290155
				626			0.277114				510			0.287001				494			0.303067				626			0.294866
				628			0.277999				518			0.291503				492			0.30184				618			0.291098
				628			0.277999				512			0.288126				490			0.300613				618			0.291098
				632			0.27977				512			0.288126				492			0.30184				618			0.291098
				624			0.276228				512			0.288126				498			0.305521				618			0.291098
				626			0.277114				512			0.288126				492			0.30184				616			0.290155
				628			0.277999				510			0.287001				492			0.30184				618			0.291098
				628			0.277999				508			0.285875				492			0.30184				618			0.291098
				624			0.276228				510			0.287001				492			0.30184				620			0.29204
				626			0.277114				512			0.288126				488			0.299387				620			0.29204
				628			0.277999				508			0.285875				488			0.299387				622			0.292982
				628			0.277999				514			0.289252				492			0.30184				616			0.290155
				624			0.276228				510			0.287001				488			0.299387				616			0.290155
				632			0.27977				508			0.285875				490			0.300613				620			0.29204
				626			0.277114				510			0.287001				492			0.30184				616			0.290155
				624			0.276228				508			0.285875				488			0.299387				616			0.290155
				622			0.275343				508			0.285875				488			0.299387				614			0.289213
				624			0.276228				508			0.285875				488			0.299387				616			0.290155
				624			0.276228				508			0.285875				486			0.29816				616			0.290155
				626			0.277114				508			0.285875				488			0.299387				618			0.291098
				624			0.276228				508			0.285875				488			0.299387				620			0.29204
				622			0.275343				514			0.289252				488			0.299387				616			0.290155
				622			0.275343				508			0.285875				488			0.299387				616			0.290155
				626			0.277114				508			0.285875				486			0.29816				612			0.288271
				620			0.274458				504			0.283624				492			0.30184				616			0.290155
				618			0.273572				504			0.283624				484			0.296933				612			0.288271
				620			0.274458				508			0.285875				488			0.299387				614			0.289213
				620			0.274458				506			0.28475				488			0.299387				616			0.290155
				620			0.274458				504			0.283624				488			0.299387				612			0.288271
				620			0.274458				504			0.283624				484			0.296933				610			0.287329
				620			0.274458				504			0.283624				484			0.296933				612			0.288271
				620			0.274458				514			0.289252				488			0.299387				612			0.288271
				620			0.274458				504			0.283624				488			0.299387				610			0.287329
				624			0.276228				504			0.283624				486			0.29816				608			0.286387
				616			0.272687				502			0.282499				492			0.30184				608			0.286387
				616			0.272687				504			0.283624				480			0.294479				610			0.287329
				618			0.273572				504			0.283624				482			0.295706				612			0.288271
				618			0.273572				504			0.283624				486			0.29816				612			0.288271
				616			0.272687				504			0.283624				488			0.299387				610			0.287329
				616			0.272687				502			0.282499				484			0.296933				610			0.287329
				616			0.272687				504			0.283624				484			0.296933				616			0.290155
				620			0.274458				510			0.287001				484			0.296933				610			0.287329
				616			0.272687				500			0.281373				482			0.295706				612			0.288271
				622			0.275343				504			0.283624				482			0.295706				608			0.286387
				616			0.272687				504			0.283624				492			0.30184				606			0.285445
				614			0.271802				506			0.28475				484			0.296933				610			0.287329
				614			0.271802				502			0.282499				480			0.294479				608			0.286387
				616			0.272687				504			0.283624				480			0.294479				608			0.286387
				616			0.272687				504			0.283624				480			0.294479				606			0.285445
				616			0.272687				502			0.282499				484			0.296933				602			0.283561
				612			0.270916				502			0.282499				484			0.296933				618			0.291098
				612			0.270916				510			0.287001				484			0.296933				608			0.286387
				614			0.271802				504			0.283624				480			0.294479				610			0.287329
				622			0.275343				502			0.282499				480			0.294479				606			0.285445
				612			0.270916				500			0.281373				490			0.300613				602			0.283561
				612			0.270916				500			0.281373				480			0.294479				604			0.284503
				612			0.270916				500			0.281373				480			0.294479				606			0.285445
				610			0.270031				500			0.281373				480			0.294479				608			0.286387
				616			0.272687				498			0.280248				480			0.294479				606			0.285445
				612			0.270916				496			0.279122				480			0.294479				604			0.284503
				610			0.270031				500			0.281373				480			0.294479				612			0.288271
				608			0.269146				508			0.285875				480			0.294479				604			0.284503
				612			0.270916				500			0.281373				480			0.294479				606			0.285445
				620			0.274458				500			0.281373				476			0.292025				602			0.283561
				610			0.270031				500			0.281373				484			0.296933				598			0.281677
				608			0.269146				500			0.281373				480			0.294479				600			0.282619
				608			0.269146				500			0.281373				480			0.294479				602			0.283561
				610			0.270031				498			0.280248				480			0.294479				606			0.285445
				612			0.270916				500			0.281373				480			0.294479				602			0.283561
				610			0.270031				500			0.281373				478			0.293252				598			0.281677
				608			0.269146				498			0.280248				476			0.292025				610			0.287329
				608			0.269146				500			0.281373				476			0.292025				598			0.281677
				608			0.269146				498			0.280248				476			0.292025				600			0.282619
				612			0.270916				500			0.281373				480			0.294479				600			0.282619
				608			0.269146				498			0.280248				484			0.296933				600			0.282619
				608			0.269146				498			0.280248				478			0.293252				598			0.281677
				606			0.26826				496			0.279122				478			0.293252				604			0.284503
				606			0.26826				496			0.279122				474			0.290798				602			0.283561
				608			0.269146				498			0.280248				476			0.292025				600			0.282619
				608			0.269146				496			0.279122				480			0.294479				596			0.280735
				606			0.26826				498			0.280248				480			0.294479				602			0.283561
				602			0.26649				502			0.282499				476			0.292025				600			0.282619
				604			0.267375				498			0.280248				476			0.292025				598			0.281677
				610			0.270031				496			0.279122				476			0.292025				596			0.280735
				608			0.269146				496			0.279122				482			0.295706				600			0.282619
				604			0.267375				496			0.279122				474			0.290798				594			0.279793
				602			0.26649				492			0.276871				472			0.289571				598			0.281677
				604			0.267375				496			0.279122				472			0.289571				596			0.280735
				608			0.269146				496			0.279122				472			0.289571				594			0.279793
				604			0.267375				496			0.279122				472			0.289571				594			0.279793
				602			0.26649				496			0.279122				472			0.289571				600			0.282619
				600			0.265604				500			0.281373				472			0.289571				594			0.279793
				602			0.26649				494			0.277997				474			0.290798				596			0.280735
				612			0.270916				496			0.279122				474			0.290798				598			0.281677
				602			0.26649				496			0.279122				478			0.293252				596			0.280735
				600			0.265604				494			0.277997				472			0.289571				596			0.280735
				600			0.265604				492			0.276871				470			0.288344				594			0.279793
				604			0.267375				494			0.277997				470			0.288344				596			0.280735
				604			0.267375				492			0.276871				470			0.288344				596			0.280735
				600			0.265604				496			0.279122				472			0.289571				596			0.280735
				600			0.265604				492			0.276871				472			0.289571				602			0.283561
				600			0.265604				500			0.281373				472			0.289571				592			0.278851
				600			0.265604				492			0.276871				470			0.288344				592			0.278851
				608			0.269146				492			0.276871				472			0.289571				592			0.278851
				600			0.265604				494			0.277997				480			0.294479				592			0.278851
				600			0.265604				492			0.276871				472			0.289571				594			0.279793
				600			0.265604				492			0.276871				470			0.288344				592			0.278851
				600			0.265604				492			0.276871				468			0.287117				590			0.277909
				600			0.265604				492			0.276871				470			0.288344				592			0.278851
				598			0.264719				492			0.276871				470			0.288344				592			0.278851
				596			0.263834				492			0.276871				470			0.288344				596			0.280735
				596			0.263834				498			0.280248				470			0.288344				590			0.277909
				600			0.265604				494			0.277997				464			0.284663				592			0.278851
				604			0.267375				492			0.276871				468			0.287117				590			0.277909
				594			0.262948				492			0.276871				472			0.289571				590			0.277909
				596			0.263834				492			0.276871				470			0.288344				592			0.278851
				596			0.263834				490			0.275746				468			0.287117				588			0.276967
				598			0.264719				492			0.276871				466			0.28589				590			0.277909
				596			0.263834				490			0.275746				468			0.287117				590			0.277909
				596			0.263834				486			0.273495				466			0.28589				588			0.276967
				594			0.262948				490			0.275746				468			0.287117				596			0.280735
				596			0.263834				494			0.277997				468			0.287117				590			0.277909
				596			0.263834				488			0.27462				468			0.287117				592			0.278851
				598			0.264719				488			0.27462				468			0.287117				588			0.276967
				596			0.263834				490			0.275746				474			0.290798				588			0.276967
				596			0.263834				490			0.275746				468			0.287117				588			0.276967
				596			0.263834				488			0.27462				464			0.284663				588			0.276967
				594			0.262948				488			0.27462				464			0.284663				586			0.276024
				592			0.262063				488			0.27462				466			0.28589				588			0.276967
				592			0.262063				488			0.27462				468			0.287117				588			0.276967
				594			0.262948				490			0.275746				468			0.287117				592			0.278851
				594			0.262948				496			0.279122				464			0.284663				588			0.276967
				594			0.262948				488			0.27462				466			0.28589				584			0.275082
				598			0.264719				488			0.27462				464			0.284663				584			0.275082
				592			0.262063				486			0.273495				474			0.290798				592			0.278851
				592			0.262063				488			0.27462				468			0.287117				586			0.276024
				594			0.262948				488			0.27462				468			0.287117				588			0.276967
				592			0.262063				488			0.27462				468			0.287117				584			0.275082
				592			0.262063				488			0.27462				466			0.28589				582			0.27414
				592			0.262063				488			0.27462				462			0.283436				584			0.275082
				592			0.262063				488			0.27462				464			0.284663				592			0.278851
				592			0.262063				494			0.277997				466			0.28589				584			0.275082
				590			0.261178				486			0.273495				466			0.28589				584			0.275082
				600			0.265604				484			0.272369				464			0.284663				584			0.275082
				592			0.262063				486			0.273495				466			0.28589				580			0.273198
				592			0.262063				488			0.27462				462			0.283436				580			0.273198
				588			0.260292				486			0.273495				464			0.284663				584			0.275082
				588			0.260292				484			0.272369				464			0.284663				584			0.275082
				590			0.261178				482			0.271244				464			0.284663				584			0.275082
				592			0.262063				482			0.271244				464			0.284663				584			0.275082
				592			0.262063				488			0.27462				464			0.284663				588			0.276967
				588			0.260292				492			0.276871				464			0.284663				582			0.27414
				588			0.260292				484			0.272369				464			0.284663				582			0.27414
				594			0.262948				484			0.272369				462			0.283436				582			0.27414
				592			0.262063				484			0.272369				470			0.288344				582			0.27414
				590			0.261178				486			0.273495				464			0.284663				578			0.272256
				588			0.260292				484			0.272369				464			0.284663				578			0.272256
				588			0.260292				484			0.272369				460			0.282209				584			0.275082
				584			0.258521				484			0.272369				462			0.283436				582			0.27414
				586			0.259407				482			0.271244				456			0.279755				580			0.273198
				586			0.259407				484			0.272369				458			0.280982				584			0.275082
				588			0.260292				490			0.275746				464			0.284663				578			0.272256
				588			0.260292				484			0.272369				464			0.284663				578			0.272256
				592			0.262063				484			0.272369				464			0.284663				578			0.272256
				584			0.258521				482			0.271244				466			0.28589				578			0.272256
				584			0.258521				484			0.272369				460			0.282209				580			0.273198
				586			0.259407				484			0.272369				458			0.280982				578			0.272256
				584			0.258521				484			0.272369				460			0.282209				578			0.272256
				584			0.258521				484			0.272369				462			0.283436				576			0.271314
				584			0.258521				480			0.270118				460			0.282209				576			0.271314
				582			0.257636				480			0.270118				458			0.280982				582			0.27414
				580			0.256751				486			0.273495				460			0.282209				576			0.271314
				582			0.257636				482			0.271244				458			0.280982				578			0.272256
				588			0.260292				482			0.271244				460			0.282209				578			0.272256
				582			0.257636				482			0.271244				468			0.287117				576			0.271314
				584			0.258521				482			0.271244				460			0.282209				578			0.272256
				580			0.256751				482			0.271244				458			0.280982				576			0.271314
				578			0.255865				482			0.271244				456			0.279755				576			0.271314
				584			0.258521				480			0.270118				458			0.280982				574			0.270372
				584			0.258521				482			0.271244				458			0.280982				576			0.271314
				584			0.258521				484			0.272369				460			0.282209				578			0.272256
				584			0.258521				488			0.27462				460			0.282209				576			0.271314
				584			0.258521				480			0.270118				460			0.282209				576			0.271314
				588			0.260292				480			0.270118				458			0.280982				576			0.271314
				580			0.256751				480			0.270118				462			0.283436				576			0.271314
				580			0.256751				480			0.270118				454			0.278528				570			0.268488
				580			0.256751				478			0.268993				454			0.278528				570			0.268488
				584			0.258521				480			0.270118				456			0.279755				568			0.267546
				582			0.257636				480			0.270118				454			0.278528				572			0.26943
				580			0.256751				480			0.270118				456			0.279755				576			0.271314
				578			0.255865				482			0.271244				460			0.282209				582			0.27414
				576			0.25498				480			0.270118				458			0.280982				576			0.271314
				580			0.256751				484			0.272369				456			0.279755				572			0.26943
				586			0.259407				480			0.270118				452			0.277301				574			0.270372
				580			0.256751				480			0.270118				460			0.282209				574			0.270372
				580			0.256751				480			0.270118				452			0.277301				568			0.267546
				580			0.256751				480			0.270118				456			0.279755				566			0.266604
				576			0.25498				478			0.268993				454			0.278528				572			0.26943
				576			0.25498				476			0.267867				456			0.279755				570			0.268488
				576			0.25498				480			0.270118				456			0.279755				570			0.268488
				576			0.25498				476			0.267867				456			0.279755				576			0.271314
				578			0.255865				480			0.270118				456			0.279755				568			0.267546
				578			0.255865				484			0.272369				454			0.278528				566			0.266604
				584			0.258521				474			0.266742				452			0.277301				570			0.268488
				576			0.25498				478			0.268993				460			0.282209				574			0.270372
				576			0.25498				480			0.270118				456			0.279755				572			0.26943
				576			0.25498				476			0.267867				454			0.278528				572			0.26943
				576			0.25498				476			0.267867				456			0.279755				568			0.267546
				576			0.25498				474			0.266742				456			0.279755				570			0.268488
				576			0.25498				472			0.265616				456			0.279755				570			0.268488
				576			0.25498				476			0.267867				452			0.277301				572			0.26943
				576			0.25498				476			0.267867				452			0.277301				566			0.266604
				576			0.25498				484			0.272369				452			0.277301				568			0.267546
				584			0.258521				474			0.266742				452			0.277301				572			0.26943
				576			0.25498				472			0.265616				456			0.279755				568			0.267546
				576			0.25498				472			0.265616				452			0.277301				568			0.267546
				576			0.25498				476			0.267867				454			0.278528				566			0.266604
				570			0.252324				478			0.268993				452			0.277301				566			0.266604
				572			0.253209				476			0.267867				450			0.276074				568			0.267546
				574			0.254095				474			0.266742				452			0.277301				568			0.267546
				576			0.25498				474			0.266742				450			0.276074				574			0.270372
				576			0.25498				474			0.266742				450			0.276074				568			0.267546
				576			0.25498				478			0.268993				450			0.276074				566			0.266604
				572			0.253209				472			0.265616				450			0.276074				564			0.265662
				570			0.252324				474			0.266742				458			0.280982				564			0.265662
				572			0.253209				474			0.266742				452			0.277301				568			0.267546
				576			0.25498				474			0.266742				452			0.277301				566			0.266604
				574			0.254095				472			0.265616				452			0.277301				566			0.266604
				574			0.254095				472			0.265616				448			0.274847				564			0.265662
				572			0.253209				472			0.265616				448			0.274847				562			0.26472
				568			0.251439				474			0.266742				448			0.274847				570			0.268488
				570			0.252324				474			0.266742				450			0.276074				566			0.266604
				570			0.252324				480			0.270118				450			0.276074				564			0.265662
				578			0.255865				472			0.265616				450			0.276074				564			0.265662
				572			0.253209				474			0.266742				456			0.279755				562			0.26472
				568			0.251439				472			0.265616				450			0.276074				566			0.266604
				568			0.251439				474			0.266742				448			0.274847				564			0.265662
				568			0.251439				472			0.265616				448			0.274847				558			0.262836
				568			0.251439				472			0.265616				448			0.274847				560			0.263778
				570			0.252324				472			0.265616				448			0.274847				564			0.265662
				568			0.251439				472			0.265616				448			0.274847				568			0.267546
				568			0.251439				472			0.265616				448			0.274847				560			0.263778
				566			0.250553				478			0.268993				448			0.274847				560			0.263778
				576			0.25498				468			0.263365				448			0.274847				564			0.265662
				570			0.252324				472			0.265616				454			0.278528				564			0.265662
				570			0.252324				472			0.265616				448			0.274847				562			0.26472
				568			0.251439				472			0.265616				448			0.274847				560			0.263778
				566			0.250553				472			0.265616				448			0.274847				560			0.263778
				564			0.249668				470			0.264491				448			0.274847				560			0.263778
				566			0.250553				468			0.263365				448			0.274847				562			0.26472
				564			0.249668				470			0.264491				448			0.274847				572			0.26943
				566			0.250553				472			0.265616				446			0.27362				558			0.262836
				568			0.251439				472			0.265616				448			0.274847				560			0.263778
				572			0.253209				478			0.268993				446			0.27362				560			0.263778
				564			0.249668				472			0.265616				454			0.278528				562			0.26472
				566			0.250553				470			0.264491				444			0.272393				562			0.26472
				564			0.249668				466			0.26224				446			0.27362				560			0.263778
				568			0.251439				468			0.263365				448			0.274847				560			0.263778
				568			0.251439				470			0.264491				448			0.274847				560			0.263778
				566			0.250553				470			0.264491				448			0.274847				562			0.26472
				564			0.249668				472			0.265616				448			0.274847				568			0.267546
				560			0.247897				470			0.264491				448			0.274847				558			0.262836
				562			0.248783				470			0.264491				444			0.272393				558			0.262836
				572			0.253209				476			0.267867				446			0.27362				560			0.263778
				564			0.249668				468			0.263365				452			0.277301				560			0.263778
				564			0.249668				470			0.264491				448			0.274847				560			0.263778
				562			0.248783				468			0.263365				446			0.27362				560			0.263778
				560			0.247897				466			0.26224				444			0.272393				560			0.263778
				560			0.247897				468			0.263365				444			0.272393				556			0.261894
				562			0.248783				468			0.263365				448			0.274847				558			0.262836
				564			0.249668				470			0.264491				448			0.274847				564			0.265662
				562			0.248783				468			0.263365				448			0.274847				558			0.262836
				562			0.248783				466			0.26224				444			0.272393				556			0.261894
				564			0.249668				470			0.264491				444			0.272393				558			0.262836
				562			0.248783				466			0.26224				450			0.276074				554			0.260951
				564			0.249668				468			0.263365				442			0.271166				554			0.260951
				560			0.247897				466			0.26224				446			0.27362				554			0.260951
				560			0.247897				468			0.263365				448			0.274847				554			0.260951
				560			0.247897				468			0.263365				448			0.274847				556			0.261894
				560			0.247897				468			0.263365				448			0.274847				554			0.260951
				560			0.247897				468			0.263365				446			0.27362				556			0.261894
				560			0.247897				468			0.263365				444			0.272393				558			0.262836
				560			0.247897				466			0.26224				442			0.271166				556			0.261894
				566			0.250553				472			0.265616				440			0.269939				554			0.260951
				556			0.246127				464			0.261114				450			0.276074				556			0.261894
				558			0.247012				466			0.26224				442			0.271166				556			0.261894
				560			0.247897				466			0.26224				442			0.271166				556			0.261894
				560			0.247897				466			0.26224				442			0.271166				554			0.260951
				560			0.247897				464			0.261114				442			0.271166				552			0.260009
				560			0.247897				466			0.26224				444			0.272393				552			0.260009
				556			0.246127				464			0.261114				440			0.269939				558			0.262836
				556			0.246127				466			0.26224				440			0.269939				554			0.260951
				560			0.247897				468			0.263365				438			0.268712				554			0.260951
				566			0.250553				472			0.265616				438			0.268712				552			0.260009
				560			0.247897				464			0.261114				448			0.274847				550			0.259067
				558			0.247012				462			0.259989				440			0.269939				550			0.259067
				556			0.246127				464			0.261114				440			0.269939				552			0.260009
				554			0.245241				464			0.261114				440			0.269939				552			0.260009
				556			0.246127				464			0.261114				440			0.269939				552			0.260009
				556			0.246127				464			0.261114				438			0.268712				552			0.260009
				558			0.247012				464			0.261114				440			0.269939				556			0.261894
				556			0.246127				462			0.259989				440			0.269939				552			0.260009
				552			0.244356				464			0.261114				438			0.268712				550			0.259067
				560			0.247897				472			0.265616				438			0.268712				552			0.260009
				556			0.246127				464			0.261114				446			0.27362				552			0.260009
				558			0.247012				464			0.261114				438			0.268712				552			0.260009
				556			0.246127				462			0.259989				440			0.269939				554			0.260951
				556			0.246127				464			0.261114				438			0.268712				552			0.260009
				556			0.246127				464			0.261114				436			0.267485				550			0.259067
				552			0.244356				464			0.261114				440			0.269939				552			0.260009
				554			0.245241				462			0.259989				432			0.265031				554			0.260951
				552			0.244356				462			0.259989				440			0.269939				548			0.258125
				554			0.245241				464			0.261114				440			0.269939				552			0.260009
				560			0.247897				470			0.264491				440			0.269939				546			0.257183
				552			0.244356				464			0.261114				444			0.272393				548			0.258125
				550			0.243471				464			0.261114				440			0.269939				546			0.257183
				552			0.244356				464			0.261114				436			0.267485				550			0.259067
				552			0.244356				464			0.261114				436			0.267485				552			0.260009
				552			0.244356				462			0.259989				438			0.268712				550			0.259067
				552			0.244356				462			0.259989				440			0.269939				550			0.259067
				552			0.244356				462			0.259989				440			0.269939				552			0.260009
				550			0.243471				460			0.258863				440			0.269939				548			0.258125
				548			0.242585				462			0.259989				436			0.267485				548			0.258125
				556			0.246127				464			0.261114				436			0.267485				548			0.258125
				552			0.244356				460			0.258863				442			0.271166				548			0.258125
				552			0.244356				460			0.258863				438			0.268712				546			0.257183
				552			0.244356				460			0.258863				436			0.267485				546			0.257183
				550			0.243471				460			0.258863				440			0.269939				548			0.258125
				550			0.243471				462			0.259989				434			0.266258				550			0.259067
				546			0.2417				460			0.258863				436			0.267485				546			0.257183
				548			0.242585				456			0.256612				434			0.266258				548			0.258125
				550			0.243471				460			0.258863				436			0.267485				544			0.256241
				552			0.244356				462			0.259989				436			0.267485				542			0.255299
				556			0.246127				466			0.26224				436			0.267485				544			0.256241
				544			0.240815				464			0.261114				440			0.269939				548			0.258125
				548			0.242585				460			0.258863				432			0.265031				548			0.258125
				550			0.243471				460			0.258863				432			0.265031				546			0.257183
				552			0.244356				460			0.258863				432			0.265031				544			0.256241
				550			0.243471				460			0.258863				434			0.266258				544			0.256241
				544			0.240815				458			0.257738				434			0.266258				544			0.256241
				544			0.240815				458			0.257738				436			0.267485				552			0.260009
				548			0.242585				458			0.257738				434			0.266258				546			0.257183
				548			0.242585				460			0.258863				436			0.267485				544			0.256241
				556			0.246127				464			0.261114				432			0.265031				544			0.256241
				546			0.2417				458			0.257738				440			0.269939				544			0.256241
				544			0.240815				460			0.258863				436			0.267485				540			0.254357
				544			0.240815				460			0.258863				436			0.267485				544			0.256241
				548			0.242585				458			0.257738				432			0.265031				544			0.256241
				548			0.242585				456			0.256612				432			0.265031				542			0.255299
				546			0.2417				456			0.256612				434			0.266258				544			0.256241
				548			0.242585				456			0.256612				432			0.265031				552			0.260009
				546			0.2417				460			0.258863				436			0.267485				544			0.256241
				544			0.240815				458			0.257738				436			0.267485				544			0.256241
				552			0.244356				462			0.259989				436			0.267485				544			0.256241
				544			0.240815				456			0.256612				440			0.269939				544			0.256241
				544			0.240815				456			0.256612				430			0.263804				544			0.256241
				544			0.240815				456			0.256612				428			0.262577				542			0.255299
				544			0.240815				458			0.257738				432			0.265031				538			0.253415
				544			0.240815				456			0.256612				432			0.265031				540			0.254357
				544			0.240815				456			0.256612				432			0.265031				542			0.255299
				546			0.2417				456			0.256612				432			0.265031				548			0.258125
				544			0.240815				456			0.256612				432			0.265031				544			0.256241
				544			0.240815				458			0.257738				432			0.265031				542			0.255299
				548			0.242585				462			0.259989				432			0.265031				536			0.252473
				544			0.240815				456			0.256612				436			0.267485				538			0.253415
				542			0.239929				456			0.256612				434			0.266258				540			0.254357
				544			0.240815				454			0.255487				432			0.265031				542			0.255299
				544			0.240815				456			0.256612				434			0.266258				544			0.256241
				544			0.240815				452			0.254361				430			0.263804				540			0.254357
				542			0.239929				456			0.256612				432			0.265031				538			0.253415
				538			0.238158				456			0.256612				432			0.265031				548			0.258125
				540			0.239044				456			0.256612				432			0.265031				542			0.255299
				540			0.239044				456			0.256612				428			0.262577				536			0.252473
				544			0.240815				458			0.257738				432			0.265031				540			0.254357
				544			0.240815				454			0.255487				440			0.269939				540			0.254357
				544			0.240815				456			0.256612				432			0.265031				536			0.252473
				540			0.239044				456			0.256612				432			0.265031				534			0.251531
				538			0.238158				452			0.254361				432			0.265031				540			0.254357
				540			0.239044				456			0.256612				428			0.262577				540			0.254357
				540			0.239044				454			0.255487				428			0.262577				540			0.254357
				542			0.239929				454			0.255487				432			0.265031				540			0.254357
				540			0.239044				456			0.256612				428			0.262577				534			0.251531
				538			0.238158				456			0.256612				432			0.265031				536			0.252473
				544			0.240815				462			0.259989				428			0.262577				534			0.251531
				540			0.239044				452			0.254361				438			0.268712				536			0.252473
				544			0.240815				456			0.256612				430			0.263804				538			0.253415
				538			0.238158				456			0.256612				430			0.263804				536			0.252473
				538			0.238158				454			0.255487				430			0.263804				532			0.250589
				538			0.238158				452			0.254361				428			0.262577				536			0.252473
				538			0.238158				452			0.254361				428			0.262577				534			0.251531
				538			0.238158				452			0.254361				428			0.262577				542			0.255299
				538			0.238158				454			0.255487				428			0.262577				536			0.252473
				536			0.237273				454			0.255487				428			0.262577				536			0.252473
				542			0.239929				458			0.257738				428			0.262577				536			0.252473
				538			0.238158				452			0.254361				436			0.267485				534			0.251531
				540			0.239044				452			0.254361				426			0.26135				534			0.251531
				536			0.237273				452			0.254361				426			0.26135				536			0.252473
				536			0.237273				452			0.254361				424			0.260123				534			0.251531
				534			0.236388				452			0.254361				424			0.260123				536			0.252473
				532			0.235502				452			0.254361				426			0.26135				534			0.251531
				536			0.237273				452			0.254361				428			0.262577				540			0.254357
				536			0.237273				452			0.254361				426			0.26135				534			0.251531
				536			0.237273				452			0.254361				428			0.262577				534			0.251531
				542			0.239929				460			0.258863				424			0.260123				536			0.252473
				532			0.235502				452			0.254361				432			0.265031				534			0.251531
				534			0.236388				452			0.254361				428			0.262577				532			0.250589
				536			0.237273				450			0.253236				428			0.262577				536			0.252473
				536			0.237273				450			0.253236				428			0.262577				536			0.252473
				536			0.237273				452			0.254361				428			0.262577				532			0.250589
				536			0.237273				452			0.254361				428			0.262577				534			0.251531
				534			0.236388				450			0.253236				426			0.26135				538			0.253415
				532			0.235502				450			0.253236				424			0.260123				530			0.249647
				532			0.235502				452			0.254361				426			0.26135				534			0.251531
				542			0.239929				456			0.256612				424			0.260123				532			0.250589
				534			0.236388				450			0.253236				428			0.262577				534			0.251531
				530			0.234617				452			0.254361				422			0.258896				532			0.250589
				532			0.235502				452			0.254361				426			0.26135				528			0.248705
				534			0.236388				448			0.25211				428			0.262577				528			0.248705
				534			0.236388				448			0.25211				426			0.26135				530			0.249647
				534			0.236388				452			0.254361				424			0.260123				532			0.250589
				532			0.235502				448			0.25211				424			0.260123				536			0.252473
				534			0.236388				452			0.254361				422			0.258896				528			0.248705
				530			0.234617				448			0.25211				420			0.257669				528			0.248705
				536			0.237273				452			0.254361				426			0.26135				528			0.248705
				532			0.235502				450			0.253236				432			0.265031				532			0.250589
				532			0.235502				448			0.25211				424			0.260123				532			0.250589
				528			0.233732				448			0.25211				424			0.260123				532			0.250589
				532			0.235502				448			0.25211				420			0.257669				534			0.251531
				532			0.235502				452			0.254361				424			0.260123				528			0.248705
				532			0.235502				448			0.25211				422			0.258896				528			0.248705
				528			0.233732				448			0.25211				424			0.260123				536			0.252473
				528			0.233732				448			0.25211				424			0.260123				530			0.249647
				528			0.233732				448			0.25211				424			0.260123				530			0.249647
				528			0.233732				456			0.256612				424			0.260123				530			0.249647
				538			0.238158				450			0.253236				428			0.262577				528			0.248705
				530			0.234617				448			0.25211				422			0.258896				530			0.249647
				528			0.233732				448			0.25211				422			0.258896				528			0.248705
				528			0.233732				448			0.25211				422			0.258896				528			0.248705
				528			0.233732				450			0.253236				424			0.260123				526			0.247763
				530			0.234617				448			0.25211				426			0.26135				528			0.248705
				528			0.233732				448			0.25211				424			0.260123				532			0.250589
				528			0.233732				448			0.25211				422			0.258896				526			0.247763
				530			0.234617				448			0.25211				420			0.257669				528			0.248705
				526			0.232846				456			0.256612				420			0.257669				528			0.248705
				536			0.237273				448			0.25211				428			0.262577				526			0.247763
				528			0.233732				448			0.25211				424			0.260123				528			0.248705
				528			0.233732				448			0.25211				424			0.260123				526			0.247763
				528			0.233732				446			0.250985				422			0.258896				524			0.246821
				524			0.231961				448			0.25211				420			0.257669				528			0.248705
				522			0.231076				448			0.25211				420			0.257669				526			0.247763
				528			0.233732				448			0.25211				422			0.258896				530			0.249647
				528			0.233732				448			0.25211				424			0.260123				524			0.246821
				528			0.233732				448			0.25211				422			0.258896				528			0.248705
				526			0.232846				456			0.256612				420			0.257669				528			0.248705
				534			0.236388				448			0.25211				426			0.26135				524			0.246821
				528			0.233732				448			0.25211				420			0.257669				524			0.246821
				526			0.232846				446			0.250985				418			0.256442				520			0.244936
				528			0.233732				444			0.249859				420			0.257669				524			0.246821
				526			0.232846				448			0.25211				420			0.257669				526			0.247763
				524			0.231961				448			0.25211				422			0.258896				528			0.248705
				522			0.231076				448			0.25211				422			0.258896				534			0.251531
				528			0.233732				444			0.249859				422			0.258896				524			0.246821
				528			0.233732				442			0.248734				422			0.258896				522			0.245878
				524			0.231961				452			0.254361				420			0.257669				526			0.247763
				530			0.234617				448			0.25211				422			0.258896				524			0.246821
				524			0.231961				448			0.25211				420			0.257669				526			0.247763
				524			0.231961				448			0.25211				420			0.257669				526			0.247763
				524			0.231961				446			0.250985				420			0.257669				526			0.247763
				526			0.232846				446			0.250985				416			0.255215				524			0.246821
				524			0.231961				446			0.250985				418			0.256442				520			0.244936
				522			0.231076				448			0.25211				418			0.256442				530			0.249647
				528			0.233732				448			0.25211				420			0.257669				524			0.246821
				524			0.231961				442			0.248734				418			0.256442				526			0.247763
				522			0.231076				448			0.25211				416			0.255215				522			0.245878
				528			0.233732				446			0.250985				424			0.260123				520			0.244936
				524			0.231961				448			0.25211				418			0.256442				518			0.243994
				526			0.232846				446			0.250985				420			0.257669				520			0.244936
				522			0.231076				442			0.248734				416			0.255215				520			0.244936
				522			0.231076				444			0.249859				418			0.256442				524			0.246821
				520			0.23019				448			0.25211				416			0.255215				520			0.244936
				522			0.231076				446			0.250985				416			0.255215				522			0.245878
				524			0.231961				440			0.247608				416			0.255215				520			0.244936
				522			0.231076				440			0.247608				416			0.255215				520			0.244936
				522			0.231076				450			0.253236				418			0.256442				522			0.245878
				526			0.232846				440			0.247608				422			0.258896				520			0.244936
				520			0.23019				444			0.249859				416			0.255215				522			0.245878
				524			0.231961				442			0.248734				416			0.255215				522			0.245878
				524			0.231961				440			0.247608				418			0.256442				522			0.245878
				520			0.23019				444			0.249859				416			0.255215				520			0.244936
				518			0.229305				442			0.248734				416			0.255215				516			0.243052
				520			0.23019				444			0.249859				416			0.255215				524			0.246821
				520			0.23019				442			0.248734				416			0.255215				518			0.243994
				522			0.231076				442			0.248734				416			0.255215				520			0.244936
				520			0.23019				448			0.25211				416			0.255215				520			0.244936
				526			0.232846				442			0.248734				422			0.258896				520			0.244936
				516			0.22842				442			0.248734				416			0.255215				520			0.244936
				516			0.22842				440			0.247608				416			0.255215				518			0.243994
				520			0.23019				440			0.247608				416			0.255215				518			0.243994
				520			0.23019				440			0.247608				416			0.255215				518			0.243994
				520			0.23019				440			0.247608				416			0.255215				518			0.243994
				520			0.23019				444			0.249859				416			0.255215				524			0.246821
				520			0.23019				442			0.248734				416			0.255215				520			0.244936
				518			0.229305				440			0.247608				414			0.253988				520			0.244936
				520			0.23019				448			0.25211				416			0.255215				520			0.244936
				524			0.231961				440			0.247608				420			0.257669				516			0.243052
				518			0.229305				442			0.248734				414			0.253988				520			0.244936
				516			0.22842				444			0.249859				416			0.255215				516			0.243052
				518			0.229305				440			0.247608				416			0.255215				516			0.243052
				520			0.23019				440			0.247608				414			0.253988				516			0.243052
				518			0.229305				440			0.247608				416			0.255215				514			0.24211
				516			0.22842				440			0.247608				414			0.253988				526			0.247763
				516			0.22842				442			0.248734				418			0.256442				518			0.243994
				518			0.229305				440			0.247608				416			0.255215				514			0.24211
				518			0.229305				446			0.250985				416			0.255215				518			0.243994
				520			0.23019				440			0.247608				416			0.255215				514			0.24211
				514			0.227534				440			0.247608				420			0.257669				514			0.24211
				516			0.22842				440			0.247608				416			0.255215				512			0.241168
				516			0.22842				440			0.247608				416			0.255215				518			0.243994
				516			0.22842				438			0.246483				414			0.253988				516			0.243052
				516			0.22842				438			0.246483				412			0.252761				516			0.243052
				516			0.22842				438			0.246483				412			0.252761				526			0.247763
				516			0.22842				440			0.247608				412			0.252761				518			0.243994
				516			0.22842				440			0.247608				416			0.255215				516			0.243052
				516			0.22842				444			0.249859				414			0.253988				512			0.241168
				516			0.22842				440			0.247608				412			0.252761				512			0.241168
				512			0.226649				440			0.247608				418			0.256442				514			0.24211
				516			0.22842				440			0.247608				410			0.251534				514			0.24211
				516			0.22842				440			0.247608				416			0.255215				518			0.243994
				512			0.226649				438			0.246483				414			0.253988				514			0.24211
				512			0.226649				442			0.248734				412			0.252761				516			0.243052
				512			0.226649				440			0.247608				414			0.253988				516			0.243052
				516			0.22842				438			0.246483				410			0.251534				514			0.24211
				516			0.22842				440			0.247608				412			0.252761				514			0.24211
				516			0.22842				446			0.250985				412			0.252761				512			0.241168
				522			0.231076				440			0.247608				412			0.252761				516			0.243052
				512			0.226649				440			0.247608				418			0.256442				516			0.243052
				512			0.226649				438			0.246483				412			0.252761				512			0.241168
				512			0.226649				438			0.246483				414			0.253988				516			0.243052
				512			0.226649				440			0.247608				412			0.252761				512			0.241168
				512			0.226649				440			0.247608				410			0.251534				516			0.243052
				512			0.226649				438			0.246483				412			0.252761				514			0.24211
				510			0.225764				436			0.245357				408			0.250307				520			0.244936
				512			0.226649				436			0.245357				412			0.252761				512			0.241168
[truncated: 23,565 more rows]

## Sheet: Figure 6
Figure 6a																																																	Figure 6b
AtWT							ndf5							pnsb2							35Sp::Gene X/ndf5 #19							35Sp::Gene X/ndf5 #23							35Sp::Gene X/pnsb2 #23							35Sp::Gene X/pnsb2 #24							Gene X
																																																	AtWT
Fm	1925						Fm	2151						Fm	2172						Fm	2143						Fm	2198						Fm	2212						Fm	1582						ndf5
																																																	pnsb2
Chlorophyll fluorescence (Ft)			Chlorophyll fluorescence normalized by Fm				Chlorophyll fluorescence (Ft)			Chlorophyll fluorescence normalized by Fm				Chlorophyll fluorescence (Ft)			Chlorophyll fluorescence normalized by Fm				Chlorophyll fluorescence (Ft)			Chlorophyll fluorescence normalized by Fm				Chlorophyll fluorescence (Ft)			Chlorophyll fluorescence normalized by Fm				Chlorophyll fluorescence (Ft)			Chlorophyll fluorescence normalized by Fm				Chlorophyll fluorescence (Ft)			Chlorophyll fluorescence normalized by Fm				35Sp::Gene X/ndf5 #19
0			0				0			0				0			0				0			0				0			0				0			0				0			0				35Sp::Gene X/ndf5 #23
0			0				0			0				0			0				0			0				0			0				0			0				4			0.00252845				35Sp::Gene X/pnsb2 #23
0			0				0			0				0			0				4			0.00186654				0			0				4			0.00180832				0			0				35Sp::Gene X/pnsb2 #24
0			0				0			0				0			0				0			0				0			0				0			0				0			0
0			0				0			0				0			0				0			0				0			0				0			0				0			0
0			0				0			0				0			0				0			0				2			0.000909918				0			0				0			0
0			0				0			0				0			0				0			0				0			0				0			0				0			0
0			0				0			0				4			0.00184162				0			0				0			0				0			0				0			0
0			0				4			0.0018596				0			0				0			0				0			0				0			0				0			0
0			0				0			0				0			0				0			0				0			0				0			0				0			0
0			0				0			0				0			0				0			0				0			0				0			0				0			0
0			0				0			0				0			0				0			0				0			0				0			0				4			0.00252845
0			0				0			0				0			0				6			0.00279981				0			0				6			0.00271248				0			0
0			0				0			0				0			0				0			0				0			0				0			0				0			0
0			0				0			0				0			0				0			0				0			0				0			0				0			0
0			0				0			0				0			0				0			0				0			0				0			0				0			0
0			0				0			0				0			0				0			0				0			0				0			0				0			0
0			0				0			0				4			0.00184162				0			0				0			0				0			0				0			0
0			0				4			0.0018596				0			0				0			0				0			0				0			0				0			0
4			0.00207792				0			0				0			0				0			0				0			0				0			0				0			0
0			0				0			0				0			0				0			0				0			0				0			0				0			0
0			0				0			0				0			0				0			0				0			0				0			0				6			0.00379267
0			0				0			0				0			0				0			0				0			0				6			0.00271248				0			0
0			0				0			0				0			0				0			0				0			0				0			0				0			0
0			0				0			0				0			0				0			0				0			0				0			0				0			0
0			0				0			0				0			0				0			0				4			0.00181984				0			0				0			0
0			0				0			0				0			0				0			0				0			0				0			0				0			0
0			0				0			0				4			0.00184162				0			0				0			0				0			0				0			0
0			0				6			0.0027894				0			0				0			0				0			0				0			0				0			0
4			0.00207792				0			0				0			0				0			0				0			0				0			0				0			0
0			0				0			0				0			0				0			0				0			0				0			0				0			0
0			0				0			0				0			0				0			0				0			0				0			0				4			0.00252845
0			0				0			0				0			0				6			0.00279981				0			0				2			0.000904159				0			0
0			0				0			0				0			0				0			0				0			0				0			0				0			0
0			0				0			0				0			0				0			0				0			0				0			0				0			0
0			0				0			0				0			0				0			0				4			0.00181984				0			0				0			0
0			0				0			0				0			0				0			0				0			0				0			0				0			0
0			0				0			0				0			0				0			0				0			0				0			0				0			0
0			0				0			0				0			0				0			0				0			0				0			0				0			0
4			0.00207792				0			0				0			0				0			0				0			0				0			0				0			0
0			0				0			0				0			0				0			0				0			0				0			0				0			0
0			0				0			0				0			0				0			0				0			0				0			0				0			0
0			0				0			0				0			0				6			0.00279981				0			0				4			0.00180832				0			0
0			0				0			0				0			0				0			0				0			0				0			0				0			0
0			0				0			0				0			0				0			0				0			0				0			0				0			0
0			0				0			0				0			0				0			0				4			0.00181984				0			0				0			0
0			0				0			0				0			0				0			0				0			0				0			0				0			0
0			0				0			0				6			0.00276243				0			0				0			0				0			0				0			0
0			0				6			0.0027894				0			0				0			0				0			0				0			0				0			0
4			0.00207792				0			0				0			0				0			0				0			0				0			0				0			0
0			0				0			0				0			0				0			0				0			0				0			0				0			0
0			0				0			0				0			0				0			0				0			0				0			0				4			0.00252845
0			0				0			0				0			0				4			0.00186654				0			0				4			0.00180832				0			0
0			0				0			0				0			0				0			0				0			0				0			0				0			0
0			0				0			0				0			0				0			0				0			0				0			0				0			0
0			0				0			0				0			0				0			0				6			0.00272975				0			0				0			0
0			0				0			0				0			0				0			0				0			0				0			0				0			0
0			0				0			0				2			0.00092081				0			0				0			0				0			0				0			0
0			0				4			0.0018596				0			0				0			0				0			0				0			0				0			0
0			0				0			0				0			0				0			0				0			0				0			0				0			0
0			0				0			0				0			0				0			0				0			0				0			0				0			0
0			0				0			0				0			0				0			0				0			0				0			0				4			0.00252845
0			0				0			0				0			0				4			0.00186654				0			0				6			0.00271248				0			0
0			0				0			0				0			0				0			0				0			0				0			0				0			0
0			0				0			0				0			0				0			0				0			0				0			0				0			0
0			0				0			0				0			0				0			0				0			0				0			0				0			0
0			0				0			0				0			0				0			0				0			0				0			0				0			0
0			0				0			0				0			0				0			0				0			0				0			0				0			0
0			0				4			0.0018596				4			0.00184162				0			0				0			0				0			0				0			0
0			0				0			0				0			0				0			0				0			0				0			0				0			0
4			0.00207792				0			0				0			0				0			0				0			0				0			0				0			0
0			0				0			0				0			0				0			0				0			0				0			0				6			0.00379267
0			0				0			0				0			0				0			0				0			0				4			0.00180832				0			0
0			0				0			0				0			0				0			0				0			0				0			0				0			0
0			0				0			0				0			0				0			0				0			0				0			0				0			0
0			0				0			0				0			0				0			0				4			0.00181984				0			0				0			0
0			0				0			0				0			0				0			0				0			0				0			0				0			0
0			0				0			0				0			0				0			0				0			0				0			0				0			0
0			0				4			0.0018596				6			0.00276243				0			0				0			0				0			0				0			0
0			0				0			0				0			0				0			0				0			0				0			0				0			0
6			0.00311688				0			0				0			0				0			0				0			0				0			0				0			0
0			0				0			0				0			0				0			0				0			0				0			0				6			0.00379267
0			0				0			0				0			0				0			0				0			0				8			0.00361664				0			0
0			0				0			0				0			0				2			0.000933271				0			0				34			0.0153707				0			0
0			0				0			0				0			0				0			0				0			0				68			0.0307414				0			0
0			0				0			0				0			0				0			0				4			0.00181984				104			0.0470163				0			0
0			0				0			0				0			0				0			0				0			0				138			0.062387				0			0
0			0				0			0				0			0				0			0				0			0				174			0.0786618				0			0
0			0				0			0				0			0				0			0				0			0				204			0.0922242				0			0
0			0				0			0				0			0				0			0				0			0				230			0.103978				0			0
6			0.00311688				0			0				0			0				0			0				0			0				252			0.113924				0			0
0			0				0			0				0			0				0			0				0			0				272			0.122966				2			0.00126422
0			0				0			0				0			0				0			0				0			0				306			0.138336				0			0
0			0				0			0				0			0				4			0.00186654				0			0				324			0.146474				0			0
0			0				0			0				0			0				0			0				0			0				340			0.153707				0			0
0			0				0			0				0			0				0			0				6			0.00272975				354			0.160036				0			0
0			0				0			0				0			0				0			0				0			0				366			0.165461				0			0
0			0				0			0				0			0				0			0				0			0				376			0.169982				0			0
0			0				0			0				16			0.00736648				0			0				0			0				386			0.174503				0			0
0			0				4			0.0018596				44			0.0202578				0			0				0			0				394			0.178119				0			0
6			0.00311688				0			0				82			0.0377532				0			0				0			0				402			0.181736				0			0
0			0				0			0				120			0.0552486				0			0				0			0				410			0.185353				2			0.00126422
0			0				0			0				154			0.0709024				0			0				0			0				426			0.192586				0			0
0			0				0			0				188			0.0865562				4			0.00186654				0			0				428			0.19349				0			0
0			0				0			0				218			0.100368				0			0				0			0				432			0.195298				0			0
0			0				0			0				244			0.112339				0			0				16			0.00727934				436			0.197107				0			0
0			0				0			0				266			0.122468				0			0				40			0.0181984				440			0.198915				0			0
0			0				0			0				288			0.132597				0			0				76			0.0345769				444			0.200723				0			0
0			0				0			0				330			0.151934				0			0				116			0.0527753				448			0.202532				0			0
0			0				2			0.0009298				332			0.152855				0			0				148			0.0673339				450			0.203436				0			0
6			0.00311688				0			0				348			0.160221				0			0				180			0.0818926				452			0.20434				0			0
30			0.0155844				0			0				362			0.166667				0			0				208			0.0946315				456			0.206148				6			0.00379267
62			0.0322078				0			0				374			0.172192				0			0				234			0.10646				464			0.209765				0			0
94			0.0488312				0			0				382			0.175875				12			0.00559963				258			0.117379				460			0.207957				0			0
126			0.0654545				0			0				390			0.179558				38			0.0177322				278			0.126479				462			0.208861				0			0
154			0.08				0			0				402			0.185083				74			0.034531				320			0.145587				460			0.207957				0			0
182			0.0945455				0			0				410			0.188766				112			0.0522632				332			0.151046				464			0.209765				0			0
206			0.107013				0			0				418			0.192449				148			0.0690621				348			0.158326				466			0.210669				0			0
228			0.118442				0			0				432			0.198895				176			0.0821279				360			0.163785				468			0.211573				0			0
246			0.127792				2			0.0009298				432			0.198895				206			0.0961269				370			0.168335				468			0.211573				0			0
276			0.143377				0			0				438			0.201657				232			0.108259				382			0.173794				468			0.211573				0			0
290			0.150649				0			0				442			0.203499				252			0.117592				390			0.177434				468			0.211573				6			0.00379267
302			0.156883				0			0				448			0.206262				274			0.127858				398			0.181074				468			0.211573				0			0
316			0.164156				0			0				450			0.207182				316			0.147457				406			0.184713				478			0.216094				0			0
326			0.169351				0			0				454			0.209024				328			0.153056				414			0.188353				472			0.213382				0			0
338			0.175584				0			0				456			0.209945				340			0.158656				434			0.197452				472			0.213382				0			0
344			0.178701				0			0				460			0.211786				362			0.168922				432			0.196542				472			0.213382				0			0
352			0.182857				0			0				464			0.213628				374			0.174522				436			0.198362				472			0.213382				0			0
358			0.185974				0			0				472			0.217311				382			0.178255				440			0.200182				472			0.213382				0			0
366			0.19013				4			0.0018596				468			0.21547				390			0.181988				442			0.201092				472			0.213382				0			0
380			0.197403				0			0				472			0.217311				398			0.185721				448			0.203822				474			0.214286				0			0
380			0.197403				0			0				472			0.217311				402			0.187587				450			0.204732				472			0.213382				0			0
384			0.199481				0			0				474			0.218232				410			0.191321				452			0.205641				474			0.214286				6			0.00379267
386			0.200519				0			0				476			0.219153				426			0.198787				456			0.207461				480			0.216998				0			0
390			0.202597				0			0				476			0.219153				424			0.197853				458			0.208371				474			0.214286				0			0
392			0.203636				0			0				478			0.220074				430			0.200653				470			0.213831				476			0.21519				0			0
398			0.206753				0			0				480			0.220994				432			0.201587				464			0.211101				474			0.214286				0			0
400			0.207792				0			0				480			0.220994				434			0.20252				466			0.212011				476			0.21519				0			0
402			0.208831				0			0				484			0.222836				438			0.204386				466			0.212011				476			0.21519				0			0
404			0.20987				0			0				480			0.220994				442			0.206253				468			0.212921				476			0.21519				0			0
416			0.216104				0			0				482			0.221915				444			0.207186				470			0.213831				476			0.21519				0			0
410			0.212987				0			0				482			0.221915				448			0.209053				472			0.214741				476			0.21519				0			0
412			0.214026				0			0				484			0.222836				448			0.209053				470			0.213831				476			0.21519				0			0
414			0.215065				0			0				484			0.222836				458			0.213719				472			0.214741				484			0.218807				0			0
416			0.216104				0			0				484			0.222836				454			0.211853				472			0.214741				476			0.21519				0			0
416			0.216104				0			0				484			0.222836				454			0.211853				480			0.21838				474			0.214286				0			0
416			0.216104				0			0				484			0.222836				456			0.212786				476			0.216561				476			0.21519				0			0
416			0.216104				0			0				484			0.222836				456			0.212786				476			0.216561				476			0.21519				0			0
416			0.216104				0			0				490			0.225599				460			0.214652				474			0.215651				476			0.21519				0			0
416			0.216104				4			0.0018596				484			0.222836				460			0.214652				476			0.216561				476			0.21519				0			0
424			0.22026				0			0				484			0.222836				460			0.214652				476			0.216561				474			0.214286				0			0
420			0.218182				0			0				484			0.222836				460			0.214652				476			0.216561				476			0.21519				0			0
420			0.218182				0			0				484			0.222836				460			0.214652				480			0.21838				476			0.21519				4			0.00252845
418			0.217143				0			0				484			0.222836				470			0.219319				476			0.216561				484			0.218807				0			0
420			0.218182				0			0				484			0.222836				464			0.216519				478			0.21747				478			0.216094				0			0
420			0.218182				0			0				484			0.222836				464			0.216519				484			0.2202				478			0.216094				0			0
420			0.218182				0			0				484			0.222836				464			0.216519				480			0.21838				478			0.216094				0			0
420			0.218182				0			0				486			0.223757				466			0.217452				480			0.21838				478			0.216094				0			0
424			0.22026				0			0				492			0.226519				466			0.217452				480			0.21838				480			0.216998				0			0
424			0.22026				4			0.0018596				484			0.222836				468			0.218385				480			0.21838				480			0.216998				0			0
424			0.22026				0			0				486			0.223757				468			0.218385				480			0.21838				478			0.216094				0			0
422			0.219221				0			0				484			0.222836				468			0.218385				480			0.21838				478			0.216094				0			0
424			0.22026				0			0				484			0.222836				468			0.218385				480			0.21838				478			0.216094				10			0.00632111
424			0.22026				0			0				486			0.223757				474			0.221185				480			0.21838				486			0.219711				28			0.0176991
422			0.219221				0			0				484			0.222836				468			0.218385				480			0.21838				478			0.216094				54			0.034134
422			0.219221				0			0				484			0.222836				468			0.218385				482			0.21929				480			0.216998				82			0.0518331
424			0.22026				0			0				484			0.222836				468			0.218385				480			0.21838				480			0.216998				106			0.0670038
424			0.22026				0			0				484			0.222836				468			0.218385				480			0.21838				480			0.216998				130			0.0821745
424			0.22026				0			0				494			0.22744				468			0.218385				478			0.21747				480			0.216998				150			0.0948167
424			0.22026				16			0.0074384				486			0.223757				468			0.218385				480			0.21838				478			0.216094				172			0.108723
432			0.224416				40			0.018596				488			0.224678				468			0.218385				480			0.21838				478			0.216094				188			0.118837
424			0.22026				76			0.0353324				488			0.224678				468			0.218385				480			0.21838				478			0.216094				204			0.128951
424			0.22026				114			0.0529986				488			0.224678				466			0.217452				480			0.21838				480			0.216998				226			0.142857
424			0.22026				144			0.0669456				486			0.223757				474			0.221185				480			0.21838				484			0.218807				238			0.150442
424			0.22026				174			0.0808926				486			0.223757				468			0.218385				480			0.21838				476			0.21519				250			0.158028
424			0.22026				204			0.0948396				488			0.224678				468			0.218385				486			0.22111				476			0.21519				258			0.163085
424			0.22026				230			0.106927				488			0.224678				468			0.218385				480			0.21838				476			0.21519				266			0.168142
424			0.22026				252			0.117155				488			0.224678				468			0.218385				480			0.21838				476			0.21519				276			0.174463
424			0.22026				272			0.126453				486			0.223757				468			0.218385				480			0.21838				476			0.21519				284			0.17952
424			0.22026				308			0.143189				492			0.226519				468			0.218385				478			0.21747				476			0.21519				290			0.183312
424			0.22026				320			0.148768				484			0.222836				468			0.218385				480			0.21838				476			0.21519				296			0.187105
430			0.223377				332			0.154347				484			0.222836				468			0.218385				480			0.21838				474			0.214286				302			0.190898
424			0.22026				344			0.159926				484			0.222836				470			0.219319				480			0.21838				474			0.214286				316			0.199747
422			0.219221				356			0.165504				488			0.224678				478			0.223052				478			0.21747				476			0.21519				314			0.198483
424			0.22026				366			0.170153				488			0.224678				472			0.220252				478			0.21747				482			0.217902				316			0.199747
424			0.22026				374			0.173873				488			0.224678				472			0.220252				486			0.22111				478			0.216094				320			0.202276
424			0.22026				382			0.177592				484			0.222836				468			0.218385				478			0.21747				478			0.216094				324			0.204804
424			0.22026				390			0.181311				488			0.224678				472			0.220252				480			0.21838				480			0.216998				324			0.204804
424			0.22026				398			0.18503				484			0.222836				472			0.220252				478			0.21747				480			0.216998				328			0.207332
426			0.221299				414			0.192469				490			0.225599				470			0.219319				480			0.21838				480			0.216998				330			0.208597
424			0.22026				416			0.193398				486			0.223757				472			0.220252				480			0.21838				480			0.216998				332			0.209861
434			0.225455				420			0.195258				488			0.224678				468			0.218385				480			0.21838				480			0.216998				336			0.212389
424			0.22026				422			0.196188				488			0.224678				472			0.220252				480			0.21838				478			0.216094				340			0.214918
426			0.221299				426			0.198047				488			0.224678				476			0.222119				480			0.21838				480			0.216998				340			0.214918
426			0.221299				430			0.199907				488			0.224678				468			0.218385				480			0.21838				486			0.219711				340			0.214918
426			0.221299				432			0.200837				486			0.223757				468			0.218385				486			0.22111				480			0.216998				342			0.216182
426			0.221299				436			0.202696				484			0.222836				468			0.218385				478			0.21747				480			0.216998				344			0.217446
426			0.221299				438			0.203626				484			0.222836				468			0.218385				480			0.21838				480			0.216998				344			0.217446
424			0.22026				440			0.204556				484			0.222836				468			0.218385				478			0.21747				480			0.216998				344			0.217446
424			0.22026				452			0.210135				492			0.226519				472			0.220252				480			0.21838				480			0.216998				344			0.217446
424			0.22026				448			0.208275				486			0.223757				472			0.220252				478			0.21747				480			0.216998				344			0.217446
432			0.224416				446			0.207345				488			0.224678				472			0.220252				480			0.21838				480			0.216998				346			0.21871
424			0.22026				448			0.208275				486			0.223757				472			0.220252				480			0.21838				480			0.216998				348			0.219975
424			0.22026				448			0.208275				486			0.223757				478			0.223052				480			0.21838				480			0.216998				354			0.223767
424			0.22026				452			0.210135				484			0.222836				472			0.220252				480			0.21838				484			0.218807				348			0.219975
424			0.22026				452			0.210135				486			0.223757				472			0.220252				488			0.22202				476			0.21519				348			0.219975
424			0.22026				452			0.210135				484			0.222836				470			0.219319				480			0.21838				480			0.216998				348			0.219975
424			0.22026				452			0.210135				488			0.224678				468			0.218385				480			0.21838				480			0.216998				348			0.219975
424			0.22026				456			0.211994				486			0.223757				472			0.220252				480			0.21838				482			0.217902				352			0.222503
424			0.22026				460			0.213854				492			0.226519				470			0.219319				480			0.21838				480			0.216998				350			0.221239
424			0.22026				456			0.211994				484			0.222836				470			0.219319				480			0.21838				480			0.216998				352			0.222503
428			0.222338				456			0.211994				486			0.223757				472			0.220252				480			0.21838				480			0.216998				350			0.221239
424			0.22026				456			0.211994				488			0.224678				470			0.219319				480			0.21838				480			0.216998				350			0.221239
424			0.22026				456			0.211994				488			0.224678				478			0.223052				480			0.21838				480			0.216998				356			0.225032
426			0.221299				456			0.211994				486			0.223757				472			0.220252				478			0.21747				486			0.219711				350			0.221239
424			0.22026				456			0.211994				488			0.224678				472			0.220252				480			0.21838				480			0.216998				352			0.222503
424			0.22026				456			0.211994				484			0.222836				472			0.220252				480			0.21838				480			0.216998				352			0.222503
424			0.22026				456			0.211994				486			0.223757				470			0.219319				476			0.216561				480			0.216998				352			0.222503
424			0.22026				460			0.213854				486			0.223757				472			0.220252				480			0.21838				480			0.216998				352			0.222503
424			0.22026				466			0.216643				494			0.22744				470			0.219319				480			0.21838				478			0.216094				352			0.222503
424			0.22026				460			0.213854				488			0.224678				468			0.218385				480			0.21838				478			0.216094				352			0.222503
430			0.223377				460			0.213854				488			0.224678				468			0.218385				480			0.21838				480			0.216998				352			0.222503
424			0.22026				460			0.213854				488			0.224678				468			0.218385				480			0.21838				480			0.216998				352			0.222503
424			0.22026				458			0.212924				486			0.223757				476			0.222119				480			0.21838				478			0.216094				360			0.22756
424			0.22026				460			0.213854				484			0.222836				470			0.219319				480			0.21838				484			0.218807				352			0.222503
424			0.22026				460			0.213854				486			0.223757				468			0.218385				486			0.22111				480			0.216998				352			0.222503
424			0.22026				458			0.212924				486			0.223757				468			0.218385				480			0.21838				480			0.216998				352			0.222503
424			0.22026				462			0.214784				488			0.224678				468			0.218385				480			0.21838				476			0.21519				352			0.222503
424			0.22026				460			0.213854				488			0.224678				470			0.219319				480			0.21838				476			0.21519				352			0.222503
424			0.22026				470			0.218503				492			0.226519				468			0.218385				480			0.21838				480			0.216998				352			0.222503
424			0.22026				464			0.215714				484			0.222836				470			0.219319				480			0.21838				480			0.216998				352			0.222503
428			0.222338				464			0.215714				488			0.224678				468			0.218385				480			0.21838				478			0.216094				352			0.222503
424			0.22026				460			0.213854				484			0.222836				468			0.218385				480			0.21838				480			0.216998				352			0.222503
424			0.22026				462			0.214784				484			0.222836				470			0.219319				480			0.21838				478			0.216094				360			0.22756
424			0.22026				464			0.215714				484			0.222836				476			0.222119				480			0.21838				484			0.218807				352			0.222503
424			0.22026				464			0.215714				484			0.222836				468			0.218385				488			0.22202				480			0.216998				352			0.222503
426			0.221299				464			0.215714				488			0.224678				468			0.218385				480			0.21838				480			0.216998				354			0.223767
426			0.221299				464			0.215714				488			0.224678				468			0.218385				480			0.21838				480			0.216998				356			0.225032
424			0.22026				464			0.215714				486			0.223757				468			0.218385				480			0.21838				480			0.216998				352			0.222503
426			0.221299				468			0.217573				490			0.225599				468			0.218385				480			0.21838				480			0.216998				352			0.222503
424			0.22026				464			0.215714				486			0.223757				468			0.218385				480			0.21838				480			0.216998				352			0.222503
434			0.225455				462			0.214784				484			0.222836				470			0.219319				480			0.21838				478			0.216094				352			0.222503
426			0.221299				464			0.215714				488			0.224678				468			0.218385				480			0.21838				478			0.216094				352			0.222503
424			0.22026				464			0.215714				488			0.224678				470			0.219319				480			0.21838				478			0.216094				356			0.225032
426			0.221299				462			0.214784				486			0.223757				476			0.222119				480			0.21838				484			0.218807				352			0.222503
426			0.221299				462			0.214784				488			0.224678				468			0.218385				488			0.22202				476			0.21519				350			0.221239
426			0.221299				464			0.215714				484			0.222836				468			0.218385				480			0.21838				476			0.21519				352			0.222503
424			0.22026				460			0.213854				484			0.222836				468			0.218385				480			0.21838				478			0.216094				352			0.222503
424			0.22026				462			0.214784				484			0.222836				468			0.218385				478			0.21747				478			0.216094				350			0.221239
426			0.221299				470			0.218503				492			0.226519				468			0.218385				480			0.21838				476			0.21519				352			0.222503
428			0.222338				460			0.213854				484			0.222836				468			0.218385				480			0.21838				476			0.21519				352			0.222503
432			0.224416				464			0.215714				486			0.223757				468			0.218385				478			0.21747				476			0.21519				352			0.222503
424			0.22026				464			0.215714				484			0.222836				472			0.220252				480			0.21838				476			0.21519				352			0.222503
424			0.22026				464			0.215714				486			0.223757				468			0.218385				480			0.21838				476			0.21519				358			0.226296
424			0.22026				464			0.215714				484			0.222836				476			0.222119				480			0.21838				484			0.218807				352			0.222503
424			0.22026				464			0.215714				488			0.224678				472			0.220252				488			0.22202				476			0.21519				350			0.221239
424			0.22026				464			0.215714				488			0.224678				470			0.219319				480			0.21838				476			0.21519				352			0.222503
426			0.221299				464			0.215714				488			0.224678				472			0.220252				480			0.21838				476			0.21519				352			0.222503
426			0.221299				464			0.215714				488			0.224678				470			0.219319				478			0.21747				478			0.216094				352			0.222503
424			0.22026				472			0.219433				494			0.22744				470			0.219319				480			0.21838				476			0.21519				352			0.222503
424			0.22026				464			0.215714				488			0.224678				472			0.220252				480			0.21838				476			0.21519				352			0.222503
428			0.222338				464			0.215714				488			0.224678				468			0.218385				480			0.21838				476			0.21519				352			0.222503
424			0.22026				464			0.215714				488			0.224678				468			0.218385				480			0.21838				476			0.21519				352			0.222503
424			0.22026				464			0.215714				488			0.224678				468			0.218385				480			0.21838				476			0.21519				358			0.226296
424			0.22026				464			0.215714				488			0.224678				476			0.222119				480			0.21838				482			0.217902				350			0.221239
424			0.22026				464			0.215714				488			0.224678				468			0.218385				482			0.21929				476			0.21519				352			0.222503
424			0.22026				464			0.215714				488			0.224678				468			0.218385				480			0.21838				478			0.216094				352			0.222503
424			0.22026				460			0.213854				488			0.224678				468			0.218385				478			0.21747				478			0.216094				352			0.222503
424			0.22026				464			0.215714				488			0.224678				468			0.218385				480			0.21838				480			0.216998				352			0.222503
424			0.22026				462			0.214784				496			0.228361				468			0.218385				478			0.21747				480			0.216998				352			0.222503
424			0.22026				468			0.217573				488			0.224678				470			0.219319				480			0.21838				478			0.216094				352			0.222503
430			0.223377				460			0.213854				488			0.224678				472			0.220252				480			0.21838				478			0.216094				352			0.222503
424			0.22026				460			0.213854				488			0.224678				472			0.220252				480			0.21838				478			0.216094				352			0.222503
424			0.22026				462			0.214784				488			0.224678				472			0.220252				480			0.21838				480			0.216998				360			0.22756
424			0.22026				460			0.213854				488			0.224678				474			0.221185				480			0.21838				486			0.219711				352			0.222503
424			0.22026				462			0.214784				488			0.224678				470			0.219319				486			0.22111				480			0.216998				352			0.222503
424			0.22026				462			0.214784				488			0.224678				468			0.218385				480			0.21838				478			0.216094				354			0.223767
424			0.22026				462			0.214784				488			0.224678				468			0.218385				480			0.21838				476			0.21519				352			0.222503
424			0.22026				462			0.214784				488			0.224678				468			0.218385				480			0.21838				476			0.21519				354			0.223767
424			0.22026				460			0.213854				496			0.228361				468			0.218385				480			0.21838				476			0.21519				354			0.223767
424			0.22026				470			0.218503				490			0.225599				470			0.219319				480			0.21838				476			0.21519				352			0.222503
432			0.224416				462			0.214784				488			0.224678				472			0.220252				480			0.21838				478			0.216094				352			0.222503
424			0.22026				460			0.213854				488			0.224678				468			0.218385				478			0.21747				478			0.216094				352			0.222503
424			0.22026				460			0.213854				488			0.224678				470			0.219319				480			0.21838				476			0.21519				360			0.22756
424			0.22026				460			0.213854				488			0.224678				478			0.223052				478			0.21747				482			0.217902				352			0.222503
424			0.22026				460			0.213854				488			0.224678				472			0.220252				486			0.22111				476			0.21519				352			0.222503
426			0.221299				460			0.213854				488			0.224678				472			0.220252				480			0.21838				478			0.216094				352			0.222503
424			0.22026				464			0.215714				488			0.224678				472			0.220252				480			0.21838				476			0.21519				350			0.221239
428			0.222338				460			0.213854				488			0.224678				470			0.219319				480			0.21838				480			0.216998				352			0.222503
424			0.22026				460			0.213854				490			0.225599				472			0.220252				480			0.21838				480			0.216998				352			0.222503
424			0.22026				466			0.216643				488			0.224678				472			0.220252				480			0.21838				478			0.216094				350			0.221239
430			0.223377				464			0.215714				488			0.224678				470			0.219319				478			0.21747				480			0.216998				352			0.222503
424			0.22026				462			0.214784				486			0.223757				472			0.220252				480			0.21838				476			0.21519				352			0.222503
424			0.22026				464			0.215714				484			0.222836				470			0.219319				478			0.21747				478			0.216094				356			0.225032
420			0.218182				460			0.213854				484			0.222836				478			0.223052				480			0.21838				486			0.219711				352			0.222503
424			0.22026				464			0.215714				486			0.223757				472			0.220252				486			0.22111				480			0.216998				352			0.222503
424			0.22026				464			0.215714				484			0.222836				468			0.218385				480			0.21838				478			0.216094				352			0.222503
424			0.22026				460			0.213854				484			0.222836				472			0.220252				480			0.21838				476			0.21519				352			0.222503
422			0.219221				464			0.215714				484			0.222836				472			0.220252				478			0.21747				476			0.21519				352			0.222503
424			0.22026				460			0.213854				492			0.226519				468			0.218385				480			0.21838				480			0.216998				352			0.222503
424			0.22026				468			0.217573				488			0.224678				470			0.219319				478			0.21747				480			0.216998				352			0.222503
430			0.223377				460			0.213854				488			0.224678				468			0.218385				480			0.21838				480			0.216998				354			0.223767
424			0.22026				460			0.213854				488			0.224678				470			0.219319				480			0.21838				480			0.216998				356			0.225032
424			0.22026				460			0.213854				488			0.224678				470			0.219319				480			0.21838				480			0.216998				360			0.22756
424			0.22026				460			0.213854				486			0.223757				476			0.222119				478			0.21747				486			0.219711				356			0.225032
424			0.22026				460			0.213854				488			0.224678				470			0.219319				488			0.22202				480			0.216998				356			0.225032
424			0.22026				460			0.213854				488			0.224678				470			0.219319				480			0.21838				480			0.216998				354			0.223767
424			0.22026				460			0.213854				488			0.224678				468			0.218385				480			0.21838				478			0.216094				352			0.222503
424			0.22026				460			0.213854				488			0.224678				468			0.218385				480			0.21838				480			0.216998				352			0.222503
424			0.22026				460			0.213854				494			0.22744				468			0.218385				480			0.21838				480			0.216998				356			0.225032
426			0.221299				468			0.217573				486			0.223757				472			0.220252				480			0.21838				480			0.216998				356			0.225032
428			0.222338				460			0.213854				488			0.224678				468			0.218385				478			0.21747				480			0.216998				352			0.222503
424			0.22026				460			0.213854				488			0.224678				470			0.219319				480			0.21838				478			0.216094				354			0.223767
424			0.22026				462			0.214784				488			0.224678				472			0.220252				478			0.21747				480			0.216998				360			0.22756
424			0.22026				464			0.215714				488			0.224678				476			0.222119				480			0.21838				484			0.218807				352			0.222503
424			0.22026				464			0.215714				486			0.223757				468			0.218385				484			0.2202				478			0.216094				352			0.222503
422			0.219221				464			0.215714				486			0.223757				468			0.218385				480			0.21838				478			0.216094				352			0.222503
424			0.22026				462			0.214784				484			0.222836				468			0.218385				480			0.21838				478			0.216094				352			0.222503
424			0.22026				462			0.214784				484			0.222836				470			0.219319				480			0.21838				476			0.21519				352			0.222503
424			0.22026				464			0.215714				492			0.226519				470			0.219319				480			0.21838				476			0.21519				352			0.222503
424			0.22026				468			0.217573				484			0.222836				472			0.220252				480			0.21838				476			0.21519				352			0.222503
432			0.224416				464			0.215714				484			0.222836				470			0.219319				480			0.21838				476			0.21519				352			0.222503
424			0.22026				464			0.215714				484			0.222836				472			0.220252				480			0.21838				476			0.21519				352			0.222503
424			0.22026				464			0.215714				486			0.223757				472			0.220252				480			0.21838				478			0.216094				360			0.22756
424			0.22026				462			0.214784				484			0.222836				476			0.222119				480			0.21838				484			0.218807				354			0.223767
424			0.22026				464			0.215714				488			0.224678				472			0.220252				488			0.22202				480			0.216998				352			0.222503
424			0.22026				464			0.215714				484			0.222836				470			0.219319				480			0.21838				478			0.216094				354			0.223767
426			0.221299				464			0.215714				486			0.223757				472			0.220252				480			0.21838				476			0.21519				352			0.222503
424			0.22026				464			0.215714				484			0.222836				472			0.220252				480			0.21838				476			0.21519				352			0.222503
424			0.22026				464			0.215714				484			0.222836				472			0.220252				480			0.21838				474			0.214286				352			0.222503
424			0.22026				464			0.215714				492			0.226519				472			0.220252				480			0.21838				474			0.214286				352			0.222503
432			0.224416				470			0.218503				484			0.222836				472			0.220252				480			0.21838				474			0.214286				352			0.222503
424			0.22026				464			0.215714				484			0.222836				472			0.220252				480			0.21838				474			0.214286				352			0.222503
424			0.22026				464			0.215714				488			0.224678				472			0.220252				480			0.21838				478			0.216094				360			0.22756
424			0.22026				464			0.215714				488			0.224678				476			0.222119				480			0.21838				480			0.216998				352			0.222503
424			0.22026				464			0.215714				488			0.224678				472			0.220252				488			0.22202				476			0.21519				352			0.222503
424			0.22026				464			0.215714				488			0.224678				470			0.219319				480			0.21838				476			0.21519				352			0.222503
424			0.22026				464			0.215714				488			0.224678				470			0.219319				484			0.2202				476			0.21519				352			0.222503
424			0.22026				462			0.214784				488			0.224678				470			0.219319				482			0.21929				476			0.21519				352			0.222503
424			0.22026				464			0.215714				488			0.224678				468			0.218385				480			0.21838				474			0.214286				354			0.223767
424			0.22026				464			0.215714				492			0.226519				470			0.219319				480			0.21838				476			0.21519				352			0.222503
432			0.224416				468			0.217573				488			0.224678				472			0.220252				480			0.21838				476			0.21519				352			0.222503
426			0.221299				464			0.215714				488			0.224678				470			0.219319				480			0.21838				476			0.21519				352			0.222503
426			0.221299				464			0.215714				488			0.224678				470			0.219319				480			0.21838				478			0.216094				356			0.225032
424			0.22026				464			0.215714				488			0.224678				478			0.223052				480			0.21838				482			0.217902				352			0.222503
424			0.22026				464			0.215714				488			0.224678				470			0.219319				486			0.22111				478			0.216094				352			0.222503
424			0.22026				462			0.214784				488			0.224678				468			0.218385				480			0.21838				480			0.216998				352			0.222503
424			0.22026				464			0.215714				488			0.224678				470			0.219319				480			0.21838				478			0.216094				352			0.222503
424			0.22026				464			0.215714				488			0.224678				472			0.220252				478			0.21747				478			0.216094				352			0.222503
424			0.22026				464			0.215714				488			0.224678				470			0.219319				480			0.21838				480			0.216998				352			0.222503
424			0.22026				464			0.215714				494			0.22744				470			0.219319				478			0.21747				480			0.216998				352			0.222503
432			0.224416				468			0.217573				488			0.224678				468			0.218385				480			0.21838				478			0.216094				352			0.222503
424			0.22026				462			0.214784				488			0.224678				472			0.220252				480			0.21838				480			0.216998				352			0.222503
424			0.22026				460			0.213854				486			0.223757				472			0.220252				480			0.21838				480			0.216998				360			0.22756
424			0.22026				460			0.213854				484			0.222836				478			0.223052				480			0.21838				486			0.219711				352			0.222503
428			0.222338				460			0.213854				484			0.222836				468			0.218385				488			0.22202				480			0.216998				352			0.222503
426			0.221299				460			0.213854				484			0.222836				472			0.220252				480			0.21838				476			0.21519				352			0.222503
424			0.22026				460			0.213854				484			0.222836				468			0.218385				480			0.21838				478			0.216094				352			0.222503
424			0.22026				460			0.213854				486			0.223757				468			0.218385				478			0.21747				476			0.21519				352			0.222503
424			0.22026				460			0.213854				486			0.223757				472			0.220252				480			0.21838				476			0.21519				352			0.222503
424			0.22026				462			0.214784				490			0.225599				470			0.219319				480			0.21838				476			0.21519				354			0.223767
428			0.222338				470			0.218503				484			0.222836				470			0.219319				480			0.21838				478			0.216094				356			0.225032
424			0.22026				464			0.215714				486			0.223757				472			0.220252				480			0.21838				476			0.21519				356			0.225032
424			0.22026				464			0.215714				486			0.223757				468			0.218385				480			0.21838				476			0.21519				360			0.22756
424			0.22026				464			0.215714				488			0.224678				478			0.223052				480			0.21838				484			0.218807				352			0.222503
424			0.22026				464			0.215714				486			0.223757				472			0.220252				484			0.2202				476			0.21519				352			0.222503
424			0.22026				462			0.214784				486			0.223757				472			0.220252				480			0.21838				478			0.216094				354			0.223767
424			0.22026				464			0.215714				488			0.224678				472			0.220252				480			0.21838				480			0.216998				352			0.222503
422			0.219221				464			0.215714				488			0.224678				470			0.219319				480			0.21838				480			0.216998				354			0.223767
424			0.22026				462			0.214784				488			0.224678				472			0.220252				480			0.21838				476			0.21519				352			0.222503
424			0.22026				464			0.215714				494			0.22744				472			0.220252				480			0.21838				478			0.216094				352			0.222503
432			0.224416				470			0.218503				488			0.224678				470			0.219319				478			0.21747				476			0.21519				354			0.223767
424			0.22026				464			0.215714				488			0.224678				472			0.220252				480			0.21838				478			0.216094				352			0.222503
424			0.22026				464			0.215714				488			0.224678				468			0.218385				480			0.21838				478			0.216094				360			0.22756
424			0.22026				464			0.215714				488			0.224678				472			0.220252				480			0.21838				486			0.219711				354			0.223767
424			0.22026				464			0.215714				488			0.224678				468			0.218385				488			0.22202				476			0.21519				352			0.222503
424			0.22026				462			0.214784				488			0.224678				468			0.218385				480			0.21838				476			0.21519				352			0.222503
424			0.22026				460			0.213854				488			0.224678				468			0.218385				480			0.21838				474			0.214286				352			0.222503
424			0.22026				464			0.215714				488			0.224678				468			0.218385				480			0.21838				476			0.21519				352			0.222503
424			0.22026				460			0.213854				488			0.224678				470			0.219319				480			0.21838				476			0.21519				352			0.222503
424			0.22026				464			0.215714				500			0.230203				468			0.218385				480			0.21838				476			0.21519				352			0.222503
432			0.224416				470			0.218503				502			0.231123				468			0.218385				478			0.21747				476			0.21519				354			0.223767
424			0.22026				464			0.215714				516			0.237569				468			0.218385				480			0.21838				480			0.216998				352			0.222503
424			0.22026				464			0.215714				652			0.300184				468			0.218385				480			0.21838				480			0.216998				360			0.22756
424			0.22026				464			0.215714				1158			0.533149				476			0.222119				480			0.21838				484			0.218807				352			0.222503
424			0.22026				464			0.215714				1922			0.884899				468			0.218385				486			0.22111				480			0.216998				352			0.222503
424			0.22026				464			0.215714				2130			0.980663				468			0.218385				490			0.22293				478			0.216094				352			0.222503
420			0.218182				460			0.213854				2202			1.01381				468			0.218385				498			0.22657				480			0.216998				352			0.222503
422			0.219221				462			0.214784				2222			1.02302				470			0.219319				558			0.253867				476			0.21519				352			0.222503
424			0.22026				460			0.213854				2222			1.02302				470			0.219319				776			0.353048				480			0.216998				352			0.222503
424			0.22026				460			0.213854				2210			1.0175				468			0.218385				1222			0.55596				480			0.216998				352			0.222503
424			0.22026				464			0.215714				2204			1.01473				470			0.219319				1754			0.797998				480			0.216998				352			0.222503
430			0.223377				460			0.213854				2194			1.01013				468			0.218385				2046			0.930846				480			0.216998				352			0.222503
424			0.22026				460			0.213854				2186			1.00645				468			0.218385				2178			0.990901				480			0.216998				352			0.222503
424			0.22026				460			0.213854				2182			1.0046				474			0.221185				2222			1.01092				484			0.218807				356			0.225032
424			0.22026				460			0.213854				2176			1.00184				468			0.218385				2240			1.01911				480			0.216998				354			0.223767
424			0.22026				460			0.213854				2170			0.999079				468			0.218385				2238			1.0182				480			0.216998				352			0.222503
424			0.22026				458			0.212924				2162			0.995396				468			0.218385				2224			1.01183				480			0.216998				352			0.222503
424			0.22026				460			0.213854				2158			0.993554				468			0.218385				2218			1.0091				480			0.216998				352			0.222503
424			0.22026				460			0.213854				2154			0.991713				468			0.218385				2210			1.00546				480			0.216998				352			0.222503
424			0.22026				456			0.211994				2156			0.992634				468			0.218385				2208			1.00455				480			0.216998				352			0.222503
424			0.22026				466			0.216643				2144			0.987109				470			0.219319				2198			1				480			0.216998				354			0.223767
430			0.223377				460			0.213854				2140			0.985267				472			0.220252				2194			0.99818				480			0.216998				352			0.222503
424			0.22026				462			0.214784				2136			0.983425				470			0.219319				2190			0.99636				478			0.216094				352			0.222503
424			0.22026				460			0.213854				2134			0.982505				478			0.223052				2186			0.99454				480			0.216998				360			0.22756
424			0.22026				462			0.214784				2130			0.980663				472			0.220252				2182			0.992721				484			0.218807				352			0.222503
424			0.22026				462			0.214784				2128			0.979742				470			0.219319				2184			0.993631				480			0.216998				352			0.222503
424			0.22026				464			0.215714				2126			0.978821				470			0.219319				2174			0.989081				480			0.216998				352			0.222503
424			0.22026				464			0.215714				2124			0.977901				472			0.220252				2168			0.986351				480			0.216998				352			0.222503
422			0.219221				462			0.214784				2120			0.976059				472			0.220252				2166			0.985441				480			0.216998				352			0.222503
424			0.22026				460			0.213854				2122			0.97698				472			0.220252				2162			0.983621				480			0.216998				352			0.222503
424			0.22026				468			0.217573				2114			0.973297				472			0.220252				2158			0.981802				480			0.216998				352			0.222503
424			0.22026				462			0.214784				2112			0.972376				472			0.220252				2156			0.980892				480			0.216998				352			0.222503
422			0.219221				460			0.213854				2112			0.972376				472			0.220252				2152			0.979072				480			0.216998				352			0.222503
420			0.218182				460			0.213854				2104			0.968692				478			0.223052				2148			0.977252				480			0.216998				360			0.22756
422			0.219221				460			0.213854				2104			0.968692				472			0.220252				2146			0.976342				492			0.222423				352			0.222503
424			0.22026				464			0.215714				2104			0.968692				472			0.220252				2144			0.975432				490			0.221519				352			0.222503
422			0.219221				462			0.214784				2102			0.967772				472			0.220252				2140			0.973612				502			0.226944				352			0.222503
424			0.22026				462			0.214784				2100			0.966851				468			0.218385				2136			0.971793				632			0.285714				352			0.222503
424			0.22026				464			0.215714				2096			0.965009				472			0.220252				2136			0.971793				1128			0.509946				352			0.222503
424			0.22026				462			0.214784				2104			0.968692				468			0.218385				2136			0.971793				1848			0.835443				352			0.222503
424			0.22026				468			0.217573				2096			0.965009				468			0.218385				2132			0.969973				2108			0.952984				352			0.222503
432			0.224416				464			0.215714				2102			0.967772				468			0.218385				2130			0.969063				2224			1.00542				352			0.222503
424			0.22026				462			0.214784				2104			0.968692				468			0.218385				2128			0.968153				2266			1.02441				352			0.222503
424			0.22026				464			0.215714				2104			0.968692				472			0.220252				2126			0.967243				2274			1.02803				360			0.22756
424			0.22026				464			0.215714				2096			0.965009				468			0.218385				2120			0.964513				2264			1.02351				352			0.222503
424			0.22026				464			0.215714				2078			0.956722				468			0.218385				2124			0.966333				2246			1.01537				352			0.222503
424			0.22026				464			0.215714				2046			0.941989				470			0.219319				2116			0.962693				2236			1.01085				352			0.222503
424			0.22026				464			0.215714				1998			0.91989				468			0.218385				2120			0.964513				2224			1.00542				352			0.222503
424			0.22026				464			0.215714				1936			0.891344				468			0.218385				2122			0.965423				2216			1.00181				352			0.222503
422			0.219221				464			0.215714				1794			0.825967				470			0.219319				2126			0.967243				2210			0.999096				352			0.222503
424			0.22026				472			0.219433				1696			0.780847				468			0.218385				2128			0.968153				2208			0.998192				352			0.222503
430			0.223377				464			0.215714				1604			0.73849				468			0.218385				2118			0.963603				2208			0.998192				352			0.222503
424			0.22026				464			0.215714				1516			0.697974				470			0.219319				2104			0.957234				2200			0.994575				352			0.222503
424			0.22026				464			0.215714				1432			0.6593				478			0.223052				2080			0.946315				2194			0.991863				358			0.226296
424			0.22026				464			0.215714				1352			0.622468				470			0.219319				2038			0.927207				2184			0.987342				352			0.222503
420			0.218182				460			0.213854				1280			0.589319				468			0.218385				1966			0.894449				2182			0.986438				352			0.222503
422			0.219221				460			0.213854				1214			0.558932				472			0.220252				1866			0.848954				2176			0.983725				352			0.222503
420			0.218182				460			0.213854				1154			0.531308				472			0.220252				1786			0.812557				2176			0.983725				352			0.222503
420			0.218182				462			0.214784				1100			0.506446				472			0.220252				1706			0.77616				2172			0.981917				352			0.222503
422			0.219221				464			0.215714				1000			0.460405				468			0.218385				1620			0.737034				2168			0.980108				352			0.222503
424			0.22026				468			0.217573				958			0.441068				468			0.218385				1512			0.687898				2168			0.980108				352			0.222503
430			0.223377				462			0.214784				920			0.423573				472			0.220252				1434			0.652411				2168			0.980108				352			0.222503
422			0.219221				462			0.214784				888			0.40884				470			0.219319				1362			0.619654				2164			0.9783				352			0.222503
422			0.219221				460			0.213854				854			0.393186				478			0.223052				1296			0.589627				2162			0.977396				356			0.225032
420			0.218182				462			0.214784				820			0.377532				482			0.224918				1236			0.562329				2162			0.977396				352			0.222503
420			0.218182				462			0.214784				786			0.361878				490			0.228651				1164			0.529572				2156			0.974684				352			0.222503
422			0.219221				460			0.213854				764			0.35175				548			0.255716				1088			0.494995				2152			0.972875				352			0.222503
422			0.219221				460			0.213854				746			0.343462				904			0.421839				1044			0.474977				2152			0.972875				352			0.222503
424			0.22026				462			0.214784				726			0.334254				1486			0.69342				1004			0.456779				2148			0.971067				352			0.222503
424			0.22026				462			0.214784				702			0.323204				1884			0.879141				968			0.4404				2148			0.971067				352			0.222503
424			0.22026				460			0.213854				682			0.313996				2070			0.965936				944			0.429481				2144			0.969259				352			0.222503
430			0.223377				468			0.217573				668			0.307551				2154			1.00513				920			0.418562				2144			0.969259				352			0.222503
432			0.224416				460			0.213854				658			0.302947				2178			1.01633				890			0.404914				2144			0.969259				352			0.222503
442			0.22961				460			0.213854				648			0.298343				2188			1.021				862			0.392175				2144			0.969259				360			0.22756
496			0.257662				462			0.214784				638			0.293738				2172			1.01353				842			0.383076				2146			0.970163				352			0.222503
814			0.422857				460			0.213854				628			0.289134				2166			1.01073				818			0.372157				2144			0.969259				352			0.222503
1216			0.631688				460			0.213854				620			0.285451				2158			1.007				792			0.360328				2146			0.970163				352			0.222503
1536			0.797922				460			0.213854				614			0.282689				2152			1.0042				768			0.349409				2152			0.972875				352			0.222503
1792			0.930909				460			0.213854				608			0.279926				2146			1.0014				754			0.343039				2150			0.971971				352			0.222503
1908			0.991169				460			0.213854				604			0.278085				2144			1.00047				740			0.33667				2140			0.96745				352			0.222503
1956			1.0161				462			0.214784				592			0.27256				2136			0.996734				726			0.3303				2124			0.960217				352			0.222503
1968			1.02234				468			0.217573				588			0.270718				2132			0.994867				712			0.323931				2090			0.944846				352			0.222503
1958			1.01714				462			0.214784				582			0.267956				2130			0.993934				694			0.315742				2040			0.922242				352			0.222503
1950			1.01299				460			0.213854				578			0.266114				2132			0.994867				686			0.312102				1974			0.892405				358			0.226296
1942			1.00883				460			0.213854				576			0.265193				2120			0.989267				678			0.308462				1828			0.826401				352			0.222503
1936			1.00571				464			0.215714				572			0.263352				2116			0.987401				670			0.304823				1728			0.781193				352			0.222503
1932			1.00364				462			0.214784				568			0.26151				2112			0.985534				660			0.300273				1634			0.738698				352			0.222503
1928			1.00156				464			0.215714				564			0.259669				2112			0.985534				650			0.295723				1540			0.696203				352			0.222503
1922			0.998442				464			0.215714				564			0.259669				2112			0.985534				646			0.293904				1450			0.655515				352			0.222503
1918			0.996364				460			0.213854				566			0.260589				2104			0.981801				642			0.292084				1372			0.620253				352			0.222503
1912			0.993247				464			0.215714				556			0.255985				2102			0.980868				638			0.290264				1298			0.586799				352			0.222503
1912			0.993247				470			0.218503				554			0.255064				2100			0.979935				634			0.288444				1226			0.55425				352			0.222503
1916			0.995325				462			0.214784				552			0.254144				2096			0.978068				632			0.287534				1164			0.526221				352			0.222503
1908			0.991169				464			0.215714				552			0.254144				2092			0.976202				628			0.285714				1106			0.5				358			0.226296
1904			0.989091				464			0.215714				552			0.254144				2088			0.974335				626			0.284804				1022			0.462025				352			0.222503
1902			0.988052				462			0.214784				550			0.253223				2086			0.973402				624			0.283894				970			0.438517				350			0.221239
1898			0.985974				464			0.215714				548			0.252302				2084			0.972469				624			0.283894				930			0.420434				350			0.221239
1896			0.984935				462			0.214784				548			0.252302				2082			0.971535				616			0.280255				896			0.405063				352			0.222503
1896			0.984935				462			0.214784				548			0.252302				2080			0.970602				612			0.278435				862			0.389693				352			0.222503
1896			0.984935				462			0.214784				552			0.254144				2080			0.970602				612			0.278435				832			0.37613				352			0.222503
1892			0.982857				464			0.215714				544			0.25046				2072			0.966869				608			0.276615				794			0.358951				352			0.222503
1892			0.982857				474			0.220363				544			0.25046				2068			0.965002				608			0.276615				772			0.349005				352			0.222503
1894			0.983896				472			0.219433				544			0.25046				2068			0.965002				604			0.274795				750			0.33906				352			0.222503
1884			0.978701				484			0.225012				542			0.24954				2064			0.963136				602			0.273885				730			0.330018				360			0.22756
1886			0.97974				608			0.282659				540			0.248619				2068			0.965002				600			0.272975				700			0.316456				362			0.228824
1882			0.977662				908			0.422129				536			0.246777				2064			0.963136				600			0.272975				680			0.307414				368			0.232617
1880			0.976623				1350			0.627615				540			0.248619				2066			0.964069				604			0.274795				668			0.301989				408			0.257901
1880			0.976623				1804			0.83868				540			0.248619				2070			0.965936				596			0.271156				656			0.296564				656			0.414665
1876			0.974545				2034			0.945607				536			0.246777				2072			0.966869				594			0.270246				642			0.290235				1092			0.690265
1876			0.974545				2134			0.992097				540			0.248619				2068			0.965002				592			0.269336				632			0.285714				1394			0.881163
1874			0.973506				2170			1.00883				536			0.246777				2060			0.961269				592			0.269336				624			0.282098				1542			0.974716
1872			0.972468				2178			1.01255				536			0.246777				2038			0.951003				590			0.268426				622			0.281193				1604			1.01391
1882			0.977662				2176			1.01162				534			0.245856				2008			0.937004				588			0.267516				614			0.277577				1626			1.02781
1872			0.972468				2168			1.0079				536			0.246777				1964			0.916472				588			0.267516				606			0.27396				1626			1.02781
1874			0.973506				2164			1.00604				536			0.246777				1864			0.869809				588			0.267516				604			0.273056				1612			1.01896
1876			0.974545				2158			1.00325				536			0.246777				1784			0.832478				588			0.267516				590			0.266727				1606			1.01517
1876			0.974545				2154			1.00139				536			0.246777				1706			0.79608				594			0.270246				584			0.264014				1600			1.01138
1874			0.973506				2152			1.00046				534			0.245856				1624			0.757816				584			0.265696				580			0.262206				1590			1.00506
1860			0.966234				2148			0.998605				536			0.246777				1546			0.721419				584			0.265696				576			0.260398				1586			1.00253
1840			0.955844				2144			0.996746				548			0.252302				1468			0.685021				584			0.265696				570			0.257685				1580			0.998736
1806			0.938182				2142			0.995816				534			0.245856				1396			0.651423				584			0.265696				566			0.255877				1576			0.996207
1760			0.914286				2140			0.994886				534			0.245856				1328			0.619692				582			0.264786				562			0.254069				1572			0.993679
1678			0.871688				2128			0.989307				532			0.244936				1254			0.585161				582			0.264786				560			0.253165				1568			0.99115
1564			0.812468				2128			0.989307				532			0.244936				1188			0.554363				580			0.263876				558			0.25226				1570			0.992415
1484			0.770909				2124			0.987448				532			0.244936				1104			0.515166				580			0.263876				562			0.254069				1560			0.986094
1404			0.729351				2120			0.985588				532			0.244936				1052			0.490901				580			0.263876				552			0.249548				1554			0.982301
1324			0.687792				2118			0.984658				532			0.244936				1012			0.472235				584			0.265696				546			0.246835				1554			0.982301
1250			0.649351				2112			0.981869				532			0.244936				976			0.455436				576			0.262056				546			0.246835				1552			0.981037
1156			0.600519				2112			0.981869				532			0.244936				940			0.438637				576			0.262056				548			0.24774				1552			0.981037
1092			0.567273				2112			0.981869				538			0.247698				912			0.425572				576			0.262056				544			0.245931				1548			0.978508
1034			0.537143				2112			0.981869				528			0.243094				884			0.412506				576			0.262056				544			0.245931				1544			0.97598
982			0.51013				2114			0.982799				528			0.243094				858			0.400373				576			0.262056				542			0.245027				1544			0.97598
916			0.475844				2102			0.97722				528			0.243094				836			0.390107				576			0.262056				542			0.245027				1540			0.973451
848			0.440519				2102			0.97722				528			0.243094				814			0.379841				576			0.262056				540			0.244123				1546			0.977244
812			0.421818				2098			0.97536				528			0.243094				788			0.367709				574			0.261146				546			0.246835				1534			0.969659
780			0.405195				2096			0.97443				528			0.243094				764			0.35651				572			0.260237				536			0.242315				1530			0.96713
750			0.38961				2096			0.97443				528			0.243094				752			0.35091				574			0.261146				536			0.242315				1528			0.965866
722			0.375065				2096			0.97443				528			0.243094				738			0.344377				570			0.259327				534			0.24141				1528			0.965866
704			0.365714				2096			0.97443				528			0.243094				726			0.338777				568			0.258417				536			0.242315				1528			0.965866
688			0.357403				2096			0.97443				536			0.246777				716			0.334111				568			0.258417				532			0.240506				1526			0.964602
668			0.347013				2092			0.972571				528			0.243094				706			0.329445				568			0.258417				534			0.24141				1526			0.964602
652			0.338701				2090			0.971641				528			0.243094				694			0.323845				568			0.258417				532			0.240506				1522			0.962073
634			0.329351				2094			0.973501				528			0.243094				688			0.321045				568			0.258417				532			0.240506				1520			0.960809
612			0.317922				2088			0.970711				528			0.243094				676			0.315446				564			0.256597				532			0.240506				1520			0.960809
592			0.307532				2094			0.973501				528			0.243094				662			0.308913				566			0.257507				540			0.244123				1522			0.962073
582			0.302338				2096			0.97443				528			0.243094				654			0.30518				564			0.256597				532			0.240506				1518			0.959545
568			0.295065				2088			0.970711				528			0.243094				648			0.30238				564			0.256597				530			0.239602				1522			0.962073
558			0.28987				2082			0.967922				528			0.243094				644			0.300513				570			0.259327				528			0.238698				1524			0.963338
550			0.285714				2058			0.956764				528			0.243094				640			0.298647				564			0.256597				528			0.238698				1528			0.965866
540			0.280519				2020			0.939098				534			0.245856				636			0.29678				564			0.256597				528			0.238698				1526			0.964602
526			0.273247				1968			0.914923				526			0.242173				634			0.295847				564			0.256597				528			0.238698				1516			0.958281
520			0.27013				1898			0.88238				528			0.243094				630			0.29398				562			0.255687				528			0.238698				1502			0.949431
518			0.269091				1752			0.814505				526			0.242173				626			0.292114				564			0.256597				528			0.238698				1474			0.931732
516			0.268052				1656			0.769874				526			0.242173				624			0.291181				564			0.256597				528			0.238698				1436			0.907712
504			0.261818				1566			0.728033				524			0.241252				624			0.291181				562			0.255687				530			0.239602				1346			0.850822
498			0.258701				1476			0.686192				526			0.242173				616			0.287448				560			0.254777				528			0.238698				1280			0.809102
496			0.257662				1390			0.646211				524			0.241252				614			0.286514				560			0.254777				528			0.238698				1192			0.753477
492			0.255584				1286			0.597861				528			0.243094				612			0.285581				568			0.258417				528			0.238698				1124			0.710493
490			0.254545				1216			0.565318				524			0.241252				608			0.283714				560			0.254777				528			0.238698				1066			0.673831
488			0.253506				1154			0.536495				530			0.244015				606			0.282781				560			0.254777				526			0.237794				1008			0.637168
486			0.252468				1094			0.508601				524			0.241252				604			0.281848				560			0.254777				524			0.23689				956			0.604298
484			0.251429				1044			0.485356				524			0.241252				604			0.281848				560			0.254777				526			0.237794				906			0.572693
480			0.249351				954			0.443515				524			0.241252				602			0.280915				560			0.254777				526			0.237794				862			0.54488
484			0.251429				910			0.423059				524			0.241252				600			0.279981				560			0.254777				526			0.237794				822			0.519595
474			0.246234				876			0.407252				524			0.241252				604			0.281848				560			0.254777				524			0.23689				752			0.475348
474			0.246234				842			0.391446				524			0.241252				598			0.279048				556			0.252957				530			0.239602				718			0.453856
472			0.245195				812			0.377499				524			0.241252				596			0.278115				560			0.254777				520			0.235081				686			0.433628
468			0.243117				792			0.368201				522			0.240331				594			0.277182				566			0.257507				520			0.235081				672			0.424779
470			0.244156				774			0.359833				524			0.241252				596			0.278115				556			0.252957				524			0.23689				650			0.410872
468			0.243117				750			0.348675				530			0.244015				596			0.278115				556			0.252957				524			0.23689				630			0.39823
468			0.243117				730			0.339377				520			0.239411				594			0.277182				556			0.252957				522			0.235986				610			0.385588
466			0.242078				710			0.330079				524			0.241252				592			0.276248				552			0.251137				520			0.235081				592			0.37421
466			0.242078				692			0.321711				524			0.241252				592			0.276248				554			0.252047				522			0.235986				576			0.364096
472			0.245195				664			0.308694				524			0.241252				592			0.276248				554			0.252047				522			0.235986				558			0.352718
464			0.241039				652			0.303115				524			0.241252				598			0.279048				552			0.251137				522			0.235986				546			0.345133
464			0.241039				638			0.296606				524			0.241252				588			0.274382				552			0.251137				528			0.238698				522			0.329962
464			0.241039				626			0.291027				524			0.241252				588			0.274382				552			0.251137				522			0.235986				512			0.323641
464			0.241039				618			0.287308				524			0.241252				584			0.272515				560			0.254777				520			0.235081				502			0.31732
464			0.241039				606			0.281729				524			0.241252				588			0.274382				552			0.251137				520			0.235081				490			0.309735
462			0.24				594			0.276151				530			0.244015				588			0.274382				552			0.251137				520			0.235081				482			0.304678
462			0.24				590			0.274291				524			0.241252				584			0.272515				552			0.251137				520			0.235081				478			0.302149
464			0.241039				582			0.270572				524			0.241252				584			0.272515				552			0.251137				520			0.235081				472			0.298357
460			0.238961				582			0.270572				524			0.241252				584			0.272515				550			0.250227				520			0.235081				466			0.294564
468			0.243117				568			0.264063				524			0.241252				582			0.271582				548			0.249318				520			0.235081				462			0.292035
460			0.238961				564			0.262204				524			0.241252				586			0.273448				548			0.249318				520			0.235081				460			0.290771
460			0.238961				560			0.260344				524			0.241252				580			0.270649				548			0.249318				528			0.238698				448			0.283186
460			0.238961				556			0.258484				522			0.240331				580			0.270649				548			0.249318				520			0.235081				446			0.281922
460			0.238961				552			0.256625				522			0.240331				576			0.268782				554			0.252047				520			0.235081				440			0.278129
458			0.237922				550			0.255695				522			0.240331				576			0.268782				548			0.249318				520			0.235081				440			0.278129
460			0.238961				546			0.253835				530			0.244015				576			0.268782				548			0.249318				520			0.235081				436			0.275601
460			0.238961				544			0.252906				520			0.239411				576			0.268782				552			0.251137				520			0.235081				432			0.273072
460			0.238961				542			0.251976				520			0.239411				576			0.268782				548			0.249318				520			0.235081				432			0.273072
458			0.237922				546			0.253835				522			0.240331				576			0.268782				548			0.249318				520			0.235081				428			0.270544
466			0.242078				536			0.249186				520			0.239411				576			0.268782				548			0.249318				516			0.233273				424			0.268015
456			0.236883				532			0.247327				524			0.241252				580			0.270649				548			0.249318				516			0.233273				430			0.271808
456			0.236883				532			0.247327				520			0.239411				576			0.268782				548			0.249318				524			0.23689				420			0.265487
456			0.236883				532			0.247327				520			0.239411				576			0.268782				548			0.249318				516			0.233273				420			0.265487
456			0.236883				530			0.246397				520			0.239411				572			0.266916				552			0.251137				516			0.233273				418			0.264223
456			0.236883				528			0.245467				518			0.23849				570			0.265982				546			0.248408				516			0.233273				416			0.262958
456			0.236883				528			0.245467				528			0.243094				570			0.265982				546			0.248408				516			0.233273				414			0.261694
456			0.236883				528			0.245467				518			0.23849				568			0.265049				548			0.249318				516			0.233273				414			0.261694
456			0.236883				524			0.243608				520			0.239411				570			0.265982				544			0.247498				518			0.234177				412			0.26043
456			0.236883				532			0.247327				520			0.239411				568			0.265049				546			0.248408				516			0.233273				412			0.26043
462			0.24				524			0.243608				520			0.239411				568			0.265049				544			0.247498				516			0.233273				412			0.26043
456			0.236883				520			0.241748				520			0.239411				574			0.267849				544			0.247498				516			0.233273				418			0.264223
456			0.236883				520			0.241748				520			0.239411				568			0.265049				544			0.247498				520			0.235081				408			0.257901
456			0.236883				520			0.241748				520			0.239411				568			0.265049				544			0.247498				516			0.233273				406			0.256637
456			0.236883				520			0.241748				522			0.240331				568			0.265049				550			0.250227				516			0.233273				408			0.257901
456			0.236883				520			0.241748				520			0.239411				566			0.264116				544			0.247498				516			0.233273				404			0.255373
452			0.234805				520			0.241748				524			0.241252				568			0.265049				546			0.248408				516			0.233273				404			0.255373
452			0.234805				520			0.241748				520			0.239411				568			0.265049				544			0.247498				516			0.233273				402			0.254109
452			0.234805				516			0.239888				520			0.239411				566			0.264116				544			0.247498				516			0.233273				404			0.255373
454			0.235844				520			0.241748				520			0.239411				564			0.263182				544			0.247498				516			0.233273				404			0.255373
462			0.24				522			0.242678				520			0.239411				564			0.263182				544			0.247498				516			0.233273				404			0.255373
452			0.234805				518			0.240818				520			0.239411				562			0.262249				544			0.247498				516			0.233273				404			0.255373
450			0.233766				516			0.239888				520			0.239411				570			0.265982				544			0.247498				522			0.235986				402			0.254109
450			0.233766				516			0.239888				520			0.239411				564			0.263182				544			0.247498				514			0.232369				400			0.252845
452			0.234805				516			0.239888				520			0.239411				560			0.261316				552			0.251137				512			0.231465				400			0.252845
452			0.234805				514			0.238959				520			0.239411				560			0.261316				544			0.247498				514			0.232369				400			0.252845
452			0.234805				514			0.238959				526			0.242173				560			0.261316				544			0.247498				516			0.233273				402			0.254109
452			0.234805				512			0.238029				516			0.237569				560			0.261316				544			0.247498				516			0.233273				400			0.252845
452			0.234805				514			0.238959				514			0.236648				560			0.261316				544			0.247498				516			0.233273				402			0.254109
452			0.234805				512			0.238029				516			0.237569				560			0.261316				544			0.247498				514			0.232369				402			0.254109
458			0.237922				520			0.241748				516			0.237569				560			0.261316				544			0.247498				512			0.231465				400			0.252845
452			0.234805				512			0.238029				516			0.237569				556			0.259449				544			0.247498				512			0.231465				408			0.257901
452			0.234805				514			0.238959				516			0.237569				572			0.266916				544			0.247498				520			0.235081				400			0.252845
452			0.234805				512			0.238029				516			0.237569				578			0.269715				544			0.247498				512			0.231465				400			0.252845
452			0.234805				512			0.238029				516			0.237569				586			0.273448				550			0.250227				512			0.231465				400			0.252845
452			0.234805				508			0.236169				516			0.237569				592			0.276248				542			0.246588				512			0.231465				400			0.252845
452			0.234805				512			0.238029				524			0.241252				596			0.278115				540			0.245678				512			0.231465				398			0.25158
452			0.234805				512			0.238029				526			0.242173				596			0.278115				542			0.246588				512			0.231465				400			0.252845
452			0.234805				510			0.237099				530			0.244015				600			0.279981				538			0.244768				512			0.231465				398			0.25158
452			0.234805				512			0.238029				536			0.246777				600			0.279981				540			0.245678				510			0.230561				398			0.25158
454			0.235844				516			0.239888				538			0.247698				600			0.279981				540			0.245678				510			0.230561				400			0.252845
458			0.237922				508			0.236169				542			0.24954				600			0.279981				542			0.246588				508			0.229656				404			0.255373
464			0.241039				510			0.237099				544			0.25046				608			0.283714				538			0.244768				520			0.235081				398			0.25158
466			0.242078				508			0.236169				544			0.25046				598			0.279048				536			0.243858				518			0.234177				398			0.25158
468			0.243117				508			0.236169				546			0.251381				600			0.279981				542			0.246588				526			0.237794				396			0.250316
472			0.245195				508			0.236169				544			0.25046				598			0.279048				550			0.250227				528			0.238698				398			0.25158
472			0.245195				508			0.236169				552			0.254144				600			0.279981				558			0.253867				530			0.239602				396			0.250316
472			0.245195				508			0.236169				544			0.25046				598			0.279048				564			0.256597				532			0.240506				396			0.250316
472			0.245195				508			0.236169				544			0.25046				600			0.279981				568			0.258417				532			0.240506				398			0.25158
470			0.244156				508			0.236169				544			0.25046				598			0.279048				570			0.259327				534			0.24141				394			0.249052
478			0.248312				514			0.238959				544			0.25046				600			0.279981				572			0.260237				532			0.240506				392			0.247788
472			0.245195				508			0.236169				544			0.25046				600			0.279981				574			0.261146				534			0.24141				396			0.250316
472			0.245195				508			0.236169				544			0.25046				604			0.281848				576			0.262056				542			0.245027				404			0.255373
472			0.245195				506			0.235239				544			0.25046				606			0.282781				576			0.262056				536			0.242315				396			0.250316
472			0.245195				504			0.23431				546			0.251381				608			0.283714				582			0.264786				536			0.242315				396			0.250316
472			0.245195				504			0.23431				548			0.252302				610			0.284648				576			0.262056				536			0.242315				394			0.249052
472			0.245195				504			0.23431				554			0.255064				612			0.285581				576			0.262056				536			0.242315				394			0.249052
472			0.245195				504			0.23431				548			0.252302				616			0.287448				576			0.262056				536			0.242315				392			0.247788
476			0.247273				504			0.23431				552			0.254144				618			0.288381				576			0.262056				534			0.24141				392			0.247788
474			0.246234				508			0.236169				552			0.254144				626			0.292114				576			0.262056				536			0.242315				392			0.247788
480			0.249351				512			0.238029				552			0.254144				630			0.29398				576			0.262056				536			0.242315				392			0.247788
474			0.246234				504			0.23431				552			0.254144				636			0.29678				576			0.262056				536			0.242315				392			0.247788
476			0.247273				504			0.23431				556			0.255985				654			0.30518				576			0.262056				542			0.245027				400			0.252845
478			0.248312				506			0.235239				562			0.258748				654			0.30518				576			0.262056				542			0.245027				392			0.247788
478			0.248312				504			0.23431				562			0.258748				662			0.308913				578			0.262966				544			0.245931				392			0.247788
480			0.249351				504			0.23431				566			0.260589				670			0.312646				590			0.268426				544			0.245931				392			0.247788
480			0.249351				504			0.23431				568			0.26151				678			0.316379				584			0.265696				546			0.246835				392			0.247788
482			0.25039				504			0.23431				584			0.268877				686			0.320112				584			0.265696				548			0.24774				392			0.247788
486			0.252468				504			0.23431				584			0.268877				694			0.323845				586			0.266606				548			0.24774				392			0.247788
488			0.253506				504			0.23431				590			0.271639				702			0.327578				590			0.268426				552			0.249548				392			0.247788
498			0.258701				506			0.235239				594			0.273481				714			0.333178				594			0.270246				558			0.25226				390			0.246523
492			0.255584				502			0.23338				602			0.277164				720			0.335978				598			0.272066				560			0.253165				392			0.247788
494			0.256623				500			0.23245				608			0.279926				742			0.346244				602			0.273885				564			0.254973				396			0.250316
496			0.257662				500			0.23245				618			0.28453				742			0.346244				606			0.275705				578			0.261302				392			0.247788
498			0.258701				500			0.23245				626			0.288214				750			0.349977				610			0.277525				576			0.260398				392			0.247788
504			0.261818				500			0.23245				634			0.291897				756			0.352776				626			0.284804				578			0.261302				390			0.246523
504			0.261818				502			0.23338				644			0.296501				762			0.355576				626			0.284804				586			0.264919				392			0.247788
508			0.263896				500			0.23245				666			0.30663				766			0.357443				634			0.288444				594			0.268535				390			0.246523
508			0.263896				500			0.23245				670			0.308471				770			0.359309				644			0.292994				598			0.270344				392			0.247788
508			0.263896				500			0.23245				680			0.313076				776			0.362109				650			0.295723				606			0.27396				390			0.246523
518			0.269091				508			0.236169				690			0.31768				778			0.363042				658			0.299363				614			0.277577				392			0.247788
512			0.265974				500			0.23245				700			0.322284				784			0.365842				666			0.303003				622			0.281193				392			0.247788
516			0.268052				500			0.23245				712			0.327808				798			0.372375				674			0.306642				630			0.28481				398			0.25158
520			0.27013				500			0.23245				722			0.332413				794			0.370509				684			0.311192				650			0.293852				390			0.246523
520			0.27013				498			0.23152				730			0.336096				796			0.371442				686			0.312102				652			0.294756				392			0.247788
520			0.27013				498			0.23152				738			0.339779				800			0.373308				712			0.323931				656			0.296564				392			0.247788
520			0.27013				500			0.23245				744			0.342541				802			0.374242				710			0.323021				664			0.300181				392			0.247788
522			0.271169				500			0.23245				762			0.350829				806			0.376108				716			0.325751				672			0.303797				392			0.247788
526			0.273247				500			0.23245				758			0.348987				808			0.377042				724			0.32939				682			0.308318				390			0.246523
528			0.274286				500			0.23245				760			0.349908				810			0.377975				728			0.33121				686			0.310127				390			0.246523
534			0.277403				506			0.235239				764			0.35175				812			0.378908				734			0.33394				690			0.311935				392			0.247788
532			0.276364				500			0.23245				762			0.350829				816			0.380775				742			0.33758				694			0.313743				392			0.247788
532			0.276364				498			0.23152				764			0.35175				824			0.384508				748			0.340309				696			0.314647				400			0.252845
532			0.276364				498			0.23152				764			0.35175				818			0.381708				754			0.343039				710			0.320976				390			0.246523
536			0.278442				500			0.23245				764			0.35175				820			0.382641				758			0.344859				704			0.318264				390			0.246523
536			0.278442				496			0.23059				762			0.350829				824			0.384508				766			0.348499				704			0.318264				388			0.245259
538			0.279481				496			0.23059				760			0.349908				824			0.384508				768			0.349409				704			0.318264				390			0.246523
540			0.280519				496			0.23059				764			0.35175				830			0.387308				772			0.351228				704			0.318264				388			0.245259
540			0.280519				496			0.23059				754			0.347145				832			0.388241				776			0.353048				704			0.318264				388			0.245259
542			0.281558				496			0.23059				752			0.346225				832			0.388241				780			0.354868				702			0.31736				388			0.245259
544			0.282597				504			0.23431				748			0.344383				836			0.390107				784			0.356688				700			0.316456				388			0.245259
554			0.287792				496			0.23059				746			0.343462				836			0.390107				786			0.357598				698			0.315552				388			0.245259
548			0.284675				496			0.23059				744			0.342541				844			0.39384				790			0.359418				696			0.314647				394			0.249052
550			0.285714				496			0.23059				742			0.341621				840			0.391974				792			0.360328				698			0.315552				386			0.243995
550			0.285714				496			0.23059				738			0.339779				844			0.39384				796			0.362147				690			0.311935				388			0.245259
552			0.286753				496			0.23059				732			0.337017				846			0.394774				804			0.365787				690			0.311935				386			0.243995
554			0.287792				496			0.23059				728			0.335175				848			0.395707				802			0.364877				688			0.311031				388			0.245259
556			0.288831				494			0.229661				732			0.337017				850			0.39664				802			0.364877				686			0.310127				386			0.243995
558			0.28987				496			0.23059				724			0.333333				852			0.397573				806			0.366697				686			0.310127				388			0.245259
560			0.290909				496			0.23059				722			0.332413				856			0.39944				808			0.367607				682			0.308318				388			0.245259
560			0.290909				502			0.23338				720			0.331492				856			0.39944				812			0.369427				680			0.307414				384			0.242731
568			0.295065				496			0.23059				718			0.330571				858			0.400373				816			0.371247				676			0.305606				386			0.243995
564			0.292987				494			0.229661				716			0.32965				872			0.406906				816			0.371247				676			0.305606				392			0.247788
564			0.292987				496			0.23059				712			0.327808				866			0.404106				816			0.371247				676			0.305606				384			0.242731
566			0.294026				496			0.23059				710			0.326888				870			0.405973				818			0.372157				670			0.302893				384			0.242731
568			0.295065				496			0.23059				708			0.325967				874			0.407839				828			0.376706				668			0.301989				384			0.242731
568			0.295065				496			0.23059				708			0.325967				874			0.407839				824			0.374886				666			0.301085				384			0.242731
576			0.299221				492			0.228731				706			0.325046				880			0.410639				824			0.374886				664			0.300181				384			0.242731
576			0.299221				492			0.228731				702			0.323204				880			0.410639				828			0.376706				664			0.300181				386			0.243995
576			0.299221				492			0.228731				700			0.322284				886			0.413439				832			0.378526				664			0.300181				384			0.242731
576			0.299221				496			0.23059				696			0.320442				888			0.414372				832			0.378526				664			0.300181				384			0.242731
586			0.304416				496			0.23059				696			0.320442				888			0.414372				832			0.378526				660			0.298373				384			0.242731
580			0.301299				496			0.23059				700			0.322284				902			0.420905				836			0.380346				664			0.300181				398			0.25158
582			0.302338				492			0.228731				700			0.322284				896			0.418105				836			0.380346				670			0.302893				400			0.252845
584			0.303377				496			0.23059				696			0.320442				900			0.419972				840			0.382166				660			0.298373				404			0.255373
586			0.304416				496			0.23059				696			0.320442				904			0.421839				840			0.382166				660			0.298373				406			0.256637
588			0.305455				494			0.229661				696			0.320442				906			0.422772				852			0.387625				660			0.298373				408			0.257901
588			0.305455				492			0.228731				702			0.323204				910			0.424638				848			0.385805				660			0.298373				410			0.259166
592			0.307532				494			0.229661				696			0.320442				916			0.427438				848			0.385805				660			0.298373				410			0.259166
592			0.307532				492			0.228731				696			0.320442				916			0.427438				852			0.387625				662			0.299277				408			0.257901
596			0.30961				500			0.23245				696			0.320442				920			0.429305				850			0.386715				660			0.298373				408			0.257901
604			0.313766				502			0.23338				696			0.320442				926			0.432105				854			0.388535				660			0.298373				410			0.259166
598			0.310649				506			0.235239				696			0.320442				938			0.437704				856			0.389445				660			0.298373				418			0.264223
602			0.312727				510			0.237099				696			0.320442				934			0.435838				858			0.390355				668			0.301989				408			0.257901
606			0.314805				512			0.238029				696			0.320442				936			0.436771				858			0.390355				662			0.299277				410			0.259166
608			0.315844				512			0.238029				696			0.320442				942			0.439571				864			0.393085				662			0.299277				410			0.259166
608			0.315844				512			0.238029				700			0.322284				944			0.440504				874			0.397634				662			0.299277				410			0.259166
612			0.317922				512			0.238029				708			0.325967				946			0.441437				868			0.394904				662			0.299277				412			0.26043
612			0.317922				516			0.239888				702			0.323204				950			0.443304				870			0.395814				662			0.299277				412			0.26043
614			0.318961				512			0.238029				704			0.324125				958			0.447037				870			0.395814				664			0.300181				412			0.26043
616			0.32				520			0.241748				704			0.324125				960			0.44797				874			0.397634				664			0.300181				414			0.261694
626			0.325195				512			0.238029				704			0.324125				966			0.45077				878			0.399454				664			0.300181				412			0.26043
626			0.325195				516			0.239888				708			0.325967				978			0.45637				880			0.400364				666			0.301085				422			0.266751
628			0.326234				514			0.238959				708			0.325967				976			0.455436				882			0.401274				676			0.305606				416			0.262958
632			0.328312				516			0.239888				710			0.326888				980			0.457303				884			0.402184				672			0.303797				418			0.264223
634			0.329351				516			0.239888				710			0.326888				986			0.460103				886			0.403094				672			0.303797				420			0.265487
640			0.332468				518			0.240818				712			0.327808				990			0.461969				894			0.406733				672			0.303797				424			0.268015
642			0.333506				516			0.239888				718			0.330571				992			0.462902				894			0.406733				672			0.303797				424			0.268015
646			0.335584				518			0.240818				716			0.32965				998			0.465702				898			0.408553				672			0.303797				428			0.270544
648			0.336623				516			0.239888				718			0.330571				1004			0.468502				898			0.408553				676			0.305606				432			0.273072
654			0.33974				528			0.245467				720			0.331492				1008			0.470369				900			0.409463				676			0.305606				436			0.275601
666			0.345974				520			0.241748				720			0.331492				1010			0.471302				904			0.411283				680			0.307414				440			0.278129
664			0.344935				520			0.241748				722			0.332413				1018			0.475035				908			0.413103				680			0.307414				460			0.290771
670			0.348052				522			0.242678				724			0.333333				1022			0.476902				912			0.414923				690			0.311935				456			0.288243
672			0.349091				526			0.244537				726			0.334254				1026			0.478768				914			0.415833				684			0.309222				464			0.2933
678			0.352208				526			0.244537				728			0.335175				1028			0.479701				916			0.416742				686			0.310127				470			0.297092
680			0.353247				528			0.245467				730			0.336096				1034			0.482501				928			0.422202				684			0.309222				478			0.302149
684			0.355325				530			0.246397				742			0.341621				1034			0.482501				922			0.419472				686			0.310127				486			0.307206
690			0.358442				534			0.248257				736			0.338858				1040			0.485301				924			0.420382				684			0.309222				496			0.313527
692			0.359481				536			0.249186				740			0.3407				1046			0.488101				928			0.422202				688			0.311031				506			0.319848
698			0.362597				540			0.251046				744			0.342541				1050			0.489967				932			0.424022				688			0.311031				514			0.324905
704			0.365714				556			0.258484				744			0.342541				1056			0.492767				936			0.425842				692			0.312839				522			0.329962
718			0.372987				554			0.257555				750			0.345304				1066			0.497434				938			0.426752				694			0.313743				548			0.346397
716			0.371948				562			0.261274				752			0.346225				1064			0.4965				944			0.429481				696			0.314647				550			0.347661
720			0.374026				566			0.263133				754			0.347145				1070			0.4993				944			0.429481				702			0.31736				558			0.352718
726			0.377143				576			0.267782				756			0.348066				1072			0.500233				948			0.431301				704			0.318264				568			0.359039
730			0.379221				584			0.271502				760			0.349908				1076			0.5021				962			0.437671				704			0.318264				574			0.362832
738			0.383377				592			0.275221				770			0.354512				1080			0.503966				958			0.435851				706			0.319168				582			0.367889
742			0.385455				602			0.27987				770			0.354512				1086			0.506766				960			0.436761				708			0.320072				590			0.372946
746			0.387532				612			0.284519				772			0.355433				1088			0.507699				962			0.437671				710			0.320976				592			0.37421
752			0.390649				624			0.290098				778			0.358195				1092			0.509566				966			0.43949				710			0.320976				598			0.378003
758			0.393766				650			0.302185				782			0.360037				1096			0.511433				972			0.44222				712			0.321881				602			0.380531
776			0.403117				660			0.306834				784			0.360958				1110			0.517965				976			0.44404				714			0.322785				614			0.388116
774			0.402078				674			0.313343				788			0.362799				1108			0.517032				978			0.44495				720			0.325497				610			0.385588
782			0.406234				686			0.318921				792			0.364641				1110			0.517965				982			0.44677				730			0.330018				612			0.386852
786			0.408312				700			0.32543				800			0.368324				1116			0.520765				986			0.44859				726			0.32821				612			0.386852
790			0.41039				714			0.331939				802			0.369245				1120			0.522632				998			0.454049				728			0.329114				612			0.386852
796			0.413506				726			0.337517				818			0.376611				1120			0.522632				996			0.453139				728			0.329114				612			0.386852
802			0.416623				738			0.343096				816			0.375691				1124			0.524498				1000			0.454959				734			0.331826				614			0.388116
810			0.420779				748			0.347745				822			0.378453				1126			0.525432				1000			0.454959				736			0.332731				612			0.386852
818			0.424935				756			0.351464				824			0.379374				1132			0.528231				1006			0.457689				738			0.333635				610			0.385588
822			0.427013				778			0.361692				830			0.382136				1134			0.529165				1010			0.459509				742			0.335443				608			0.384324
842			0.437403				774			0.359833				836			0.384899				1146			0.534764				1012			0.460419				746			0.337251				616			0.389381
840			0.436364				782			0.363552				840			0.38674				1144			0.533831				1016			0.462238				748			0.338156				608			0.384324
846			0.439481				784			0.364482				846			0.389503				1144			0.533831				1024			0.465878				762			0.344485				604			0.381795
850			0.441558				788			0.366341				852			0.392265				1148			0.535698				1024			0.465878				760			0.34358				600			0.379267
856			0.444675				788			0.366341				856			0.394107				1152			0.537564				1038			0.472247				762			0.344485				602			0.380531
864			0.448831				792			0.368201				874			0.402394				1154			0.538497				1034			0.470428				764			0.345389				600			0.379267
866			0.44987				792			0.368201				874			0.402394				1156			0.539431				1038			0.472247				768			0.347197				598			0.378003
872			0.452987				792			0.368201				878			0.404236				1160			0.541297				1042			0.474067				772			0.349005				596			0.376738
878			0.456104				790			0.367271				888			0.40884				1162			0.542231				1046			0.475887				778			0.351718				592			0.37421
884			0.459221				792			0.368201				892			0.410681				1168			0.54503				1048			0.476797				780			0.352622				594			0.375474
902			0.468571				784			0.364482				898			0.413444				1176			0.548763				1054			0.479527				784			0.35443				594			0.375474
904			0.46961				784			0.364482				906			0.417127				1170			0.545964				1058			0.481347				788			0.356239				588			0.371681
906			0.470649				778			0.361692				912			0.41989				1174			0.54783				1064			0.484076				802			0.362568				588			0.371681
910			0.472727				776			0.360762				916			0.421731				1176			0.548763				1066			0.484986				800			0.361664				588			0.371681
918			0.476883				772			0.358903				922			0.424494				1176			0.548763				1076			0.489536				802			0.362568				584			0.369153
922			0.478961				770			0.357973				940			0.432781				1178			0.549697				1078			0.490446				806			0.364376				584			0.369153
928			0.482078				768			0.357043				942			0.433702				1184			0.552497				1080			0.491356				812			0.367089				584			0.369153
932			0.484156				764			0.355184				948			0.436464				1184			0.552497				1084			0.493176				816			0.368897				584			0.369153
936			0.486234				758			0.352394				952			0.438306				1184			0.552497				1088			0.494995				822			0.371609				584			0.369153
942			0.489351				756			0.351464				960			0.441989				1188			0.554363				1094			0.497725				828			0.374322				582			0.367889
958			0.497662				746			0.346815				966			0.444751				1194			0.557163				1096			0.498635				832			0.37613				590			0.372946
960			0.498701				744			0.345886				974			0.448435				1192			0.55623				1102			0.501365				838			0.378843				580			0.366625
960			0.498701				738			0.343096				980			0.451197				1194			0.557163				1104			0.502275				854			0.386076				580			0.366625
964			0.500779				736			0.342166				994			0.457643				1200			0.559963				1108			0.504095				850			0.384268				582			0.367889
968			0.502857				732			0.340307				998			0.459484				1200			0.559963				1120			0.509554				854			0.386076				580			0.366625
974			0.505974				726			0.337517				1016			0.467772				1200			0.559963				1118			0.508644				860			0.388788				582			0.367889
978			0.508052				724			0.336588				1016			0.467772				1204			0.561829				1120			0.509554				866			0.391501				580			0.366625
982			0.51013				720			0.334728				1024			0.471455				1204			0.561829				1124			0.511374				872			0.394213				580			0.366625
988			0.513247				718			0.333798				1030			0.474217				1202			0.560896				1128			0.513194				876			0.396022				580			0.366625
992			0.515325				718			0.333798				1038			0.477901				1204			0.561829				1128			0.513194				882			0.398734				584			0.369153
1006			0.522597				708			0.329149				1042			0.479742				1216			0.567429				1136			0.516833				890			0.402351				592			0.37421
1002			0.520519				704			0.32729				1050			0.483425				1206			0.562762				1138			0.517743				896			0.405063				584			0.369153
1006			0.522597				704			0.32729				1058			0.487109				1208			0.563696				1140			0.518653				910			0.411392				584			0.369153
1008			0.523636				700			0.32543				1062			0.48895				1208			0.563696				1146			0.521383				912			0.412297				586			0.370417
1014			0.526753				702			0.32636				1068			0.491713				1208			0.563696				1156			0.525933				916			0.414105				588			0.371681
1020			0.52987				696			0.32357				1084			0.499079				1216			0.567429				1152			0.524113				922			0.416817				588			0.371681
1022			0.530909				696			0.32357				1090			0.501842				1216			0.567429				1154			0.525023				928			0.41953				590			0.372946
1024			0.531948				694			0.322641				1094			0.503683				1214			0.566496				1158			0.526843				934			0.422242				592			0.37421
1028			0.534026				692			0.321711				1102			0.507366				1216			0.567429				1160			0.527753				942			0.425859				592			0.37421
1030			0.535065				692			0.321711				1106			0.509208				1216			0.567429				1160			0.527753				946			0.427667				594			0.375474
1042			0.541299				688			0.319851				1112			0.511971				1224			0.571162				1164			0.529572				952			0.43038				598			0.378003
1040			0.54026				686			0.318921				1118			0.514733				1216			0.567429				1166			0.530482				960			0.433996				596			0.376738
1042			0.541299				684			0.317992				1124			0.517495				1216			0.567429				1170			0.532302				978			0.442134				600			0.379267
1044			0.542338				684			0.317992				1128			0.519337				1216			0.567429				1172			0.533212				978			0.442134				598			0.378003
1048			0.544416				680			0.316132				1134			0.522099				1216			0.567429				1184			0.538672				982			0.443942				602			0.380531
1050			0.545455				684			0.317992				1150			0.529466				1216			0.567429				1182			0.537762				990			0.447559				602			0.380531
1056			0.548571				684			0.317992				1148			0.528545				1220			0.569295				1184			0.538672				994			0.449367				604			0.381795
1056			0.548571				684			0.317992				1156			0.532228				1218			0.568362				1184			0.538672				1000			0.45208				608			0.384324
1060			0.550649				682			0.317062				1162			0.534991				1220			0.569295				1188			0.540491				1004			0.453888				610			0.385588
1062			0.551688				690			0.320781				1166			0.536832				1220			0.569295				1188			0.540491				1010			0.4566				612			0.386852
1072			0.556883				680			0.316132				1170			0.538674				1224			0.571162				1188			0.540491				1016			0.459313				620			0.391909
1070			0.555844				684			0.317992				1174			0.540516				1218			0.568362				1192			0.542311				1024			0.462929				616			0.389381
1072			0.556883				682			0.317062				1178			0.542357				1220			0.569295				1192			0.542311				1042			0.471067				620			0.391909
1072			0.556883				684			0.317992				1186			0.546041				1220			0.569295				1194			0.543221				1040			0.470163				622			0.393173
1074			0.557922				684			0.317992				1192			0.548803				1218			0.568362				1208			0.549591				1046			0.472875				624			0.394437
1076			0.558961				684			0.317992				1206			0.555249				1218			0.568362				1200			0.545951				1052			0.475588				626			0.395702
1080			0.561039				684			0.317992				1204			0.554328				1216			0.567429				1202			0.546861				1056			0.477396				628			0.396966
1082			0.562078				688			0.319851				1208			0.556169				1216			0.567429				1204			0.547771				1060			0.479204				632			0.399494
1088			0.565195				688			0.319851				1212			0.558011				1216			0.567429				1204			0.547771				1064			0.481013				632			0.399494
1088			0.565195				696			0.32357				1216			0.559853				1216			0.567429				1204			0.547771				1074			0.485533				634			0.400759
1094			0.568312				690			0.320781				1224			0.563536				1224			0.571162				1208			0.549591				1078			0.487342				646			0.408344
1092			0.567273				692			0.321711				1224			0.563536				1216			0.567429				1208			0.549591				1088			0.491863				642			0.405815
1094			0.568312				692			0.321711				1226			0.564457				1216			0.567429				1208			0.549591				1102			0.498192				644			0.40708
1096			0.569351				694			0.322641				1232			0.567219				1216			0.567429				1212			0.55141				1100			0.497288				648			0.409608
1096			0.569351				696			0.32357				1232			0.567219				1216			0.567429				1218			0.55414				1104			0.499096				650			0.410872
1096			0.569351				700			0.32543				1246			0.573665				1216			0.567429				1216			0.55323				1112			0.502712				656			0.414665
1102			0.572468				700			0.32543				1242			0.571823				1216			0.567429				1216			0.55323				1116			0.504521				658			0.415929
1104			0.573506				704			0.32729				1246			0.573665				1214			0.566496				1216			0.55323				1122			0.507233				658			0.415929
1104			0.573506				704			0.32729				1250			0.575506				1216			0.567429				1216			0.55323				1124			0.508137				662			0.418458
1104			0.573506				718			0.333798				1256			0.578269				1216			0.567429				1216			0.55323				1130			0.51085				662			0.418458
1114			0.578701				712			0.331009				1256			0.578269				1216			0.567429				1216			0.55323				1134			0.512658				676			0.427307
1108			0.575584				714			0.331939				1258			0.57919				1216			0.567429				1220			0.55505				1140			0.515371				672			0.424779
1108			0.575584				720			0.334728				1262			0.581031				1208			0.563696				1220			0.55505				1154			0.5217				676			0.427307
1108			0.575584				720			0.334728				1264			0.581952				1208			0.563696				1220			0.55505				1152			0.520796				680			0.429836
1112			0.577662				724			0.336588				1264			0.581952				1212			0.565562				1230			0.5596				1154			0.5217				682			0.4311
1112			0.577662				726			0.337517				1278			0.588398				1208			0.563696				1222			0.55596				1160			0.524412				688			0.434893
1114			0.578701				728			0.338447				1272			0.585635				1208			0.563696				1224			0.55687				1166			0.527125				690			0.436157
1116			0.57974				730			0.339377				1276			0.587477				1208			0.563696				1222			0.55596				1168			0.528029				692			0.437421
1120			0.581818				734			0.341237				1278			0.588398				1206			0.562762				1222			0.55596				1172			0.529837				694			0.438685
1116			0.57974				750			0.348675				1280			0.589319				1206			0.562762				1224			0.55687				1176			0.531646				698			0.441214
1128			0.585974				748			0.347745				1280			0.589319				1212			0.565562				1224			0.55687				1180			0.533454				712			0.450063
1120			0.581818				752			0.349605				1282			0.590239				1202			0.560896				1222			0.55596				1184			0.535262				708			0.447535
1124			0.583896				756			0.351464				1284			0.59116				1200			0.559963				1224			0.55687				1196			0.540687				712			0.450063
1124			0.583896				758			0.352394				1286			0.592081				1200			0.559963				1224			0.55687				1192			0.538879				718			0.453856
1124			0.583896				762			0.354254				1288			0.593002				1200			0.559963				1228			0.55869				1198			0.541591				720			0.45512
1126			0.584935				768			0.357043				1296			0.596685				1200			0.559963				1224			0.55687				1202			0.5434				722			0.456384
1124			0.583896				774			0.359833				1296			0.596685				1200			0.559963				1224			0.55687				1206			0.545208				728			0.460177
1124			0.583896				778			0.361692				1296			0.596685				1200			0.559963				1222			0.55596				1208			0.546112				732			0.462705
1124			0.583896				784			0.364482				1296			0.596685				1198			0.559029				1224			0.55687				1212			0.54792				736			0.465234
1126			0.584935				798			0.37099				1300			0.598527				1196			0.558096				1222			0.55596				1216			0.549729				738			0.466498
1136			0.59013				800			0.37192				1300			0.598527				1196			0.558096				1222			0.55596				1218			0.550633				746			0.471555
1130			0.587013				806			0.374709				1300			0.598527				1200			0.559963				1222			0.55596				1222			0.552441				746			0.471555
1132			0.588052				812			0.377499				1300			0.598527				1192			0.55623				1222			0.55596				1232			0.556962				754			0.476612
1130			0.587013				816			0.379358				1304			0.600368				1192			0.55623				1224			0.55687				1230			0.556058				758			0.47914
1128			0.585974				818			0.380288				1300			0.598527				1190			0.555296				1228			0.55869				1232			0.556962				760			0.480405
1132			0.588052				824			0.383078				1312			0.604052				1188			0.554363				1222			0.55596				1236			0.55877				768			0.485461
1136			0.59013				832			0.386797				1304			0.600368				1188			0.554363				1220			0.55505				1238			0.559675				768			0.485461
1136			0.59013				836			0.388656				1306			0.601289				1188			0.554363				1220			0.55505				1240			0.560579				774			0.489254
1134			0.589091				840			0.390516				1304			0.600368				1184			0.552497				1222			0.55596				1240			0.560579				776			0.490518
1132			0.588052				856			0.397954				1312			0.604052				1184			0.552497				1218			0.55414				1244			0.562387				778			0.491783
1140			0.592208				858			0.398884				1308			0.60221				1184			0.552497				1220			0.55505				1246			0.563291				790			0.499368
1136			0.59013				864			0.401674				1310			0.603131				1186			0.55343				1216			0.55323				1248			0.564195				790			0.499368
1136			0.59013				868			0.403533				1312			0.604052				1182			0.551563				1220			0.55505				1260			0.56962				794			0.501896
1136			0.59013				874			0.406323				1312			0.604052				1184			0.552497				1218			0.55414				1256			0.567812				798			0.504425
1136			0.59013				882			0.410042				1312			0.604052				1176			0.548763				1224			0.55687				1258			0.568716				802			0.506953
1136			0.59013				890			0.413761				1320			0.607735				1176			0.548763				1216			0.55323				1260			0.56962				804			0.508217
1136			0.59013				894			0.415621				1312			0.604052				1176			0.548763				1216			0.55323				1260			0.56962				808			0.510746
1136			0.59013				902			0.41934				1312			0.604052				1176			0.548763				1216			0.55323				1260			0.56962				810			0.51201
1136			0.59013				908			0.422129				1312			0.604052				1176			0.548763				1216			0.55323				1264			0.571429				816			0.515803
1136			0.59013				924			0.429568				1316			0.605893				1172			0.546897				1208			0.549591				1266			0.572333				816			0.515803
1140			0.592208				926			0.430497				1316			0.605893				1170			0.545964				1210			0.5505				1268			0.573237				832			0.525917
1138			0.591169				932			0.433287				1316			0.605893				1178			0.549697				1208			0.549591				1270			0.574141				830			0.524652
1140			0.592208				938			0.436076				1316			0.605893				1168			0.54503				1208			0.549591				1280			0.578662				832			0.525917
1138			0.591169				946			0.439795				1316			0.605893				1168			0.54503				1208			0.549591				1274			0.575949				836			0.528445
1136			0.59013				950			0.441655				1316			0.605893				1168			0.54503				1212			0.55141				1274			0.575949				840			0.530973
1136			0.59013				960			0.446304				1324			0.609576				1166			0.544097				1206			0.548681				1276			0.576854				842			0.532238
1136			0.59013				964			0.448164				1316			0.605893				1162			0.542231				1208			0.549591				1276			0.576854				848			0.53603
1136			0.59013				974			0.452813				1316			0.605893				1164			0.543164				1204			0.547771				1280			0.578662				850			0.537295
1136			0.59013				978			0.454672				1316			0.605893				1160			0.541297				1204			0.547771				1280			0.578662				854			0.539823
1140			0.592208				996			0.46304				1314			0.604972				1160			0.541297				1204			0.547771				1280			0.578662				856			0.541087
1144			0.594286				998			0.46397				1316			0.605893				1160			0.541297				1204			0.547771				1280			0.578662				866			0.547408
1136			0.59013				1002			0.46583				1316			0.605893				1160			0.541297				1202			0.546861				1280			0.578662				866			0.547408
1136			0.59013				1008			0.468619				1316			0.605893				1156			0.539431				1200			0.545951				1290			0.583183				868			0.548673
1136			0.59013				1016			0.472338				1316			0.605893				1156			0.539431				1200			0.545951				1284			0.58047				870			0.549937
1136			0.59013				1022			0.475128				1312			0.604052				1156			0.539431				1206			0.548681				1284			0.58047				876			0.553729
1136			0.59013				1030			0.478847				1312			0.604052				1152			0.537564				1196			0.544131				1288			0.582278				878			0.554994
1136			0.59013				1032			0.479777				1322			0.608656				1150			0.536631				1196			0.544131				1288			0.582278				880			0.556258
1136			0.59013				1040			0.483496				1316			0.605893				1150			0.536631				1198			0.545041				1288			0.582278				884			0.558786
1134			0.589091				1044			0.485356				1314			0.604972				1148			0.535698				1196			0.544131				1288			0.582278				884			0.558786
1136			0.59013				1058			0.491864				1314			0.604972				1146			0.534764				1196			0.544131				1288			0.582278				888			0.561315
1136			0.59013				1062			0.493724				1312			0.604052				1148			0.535698				1192			0.542311				1292			0.584087				898			0.567636
1142			0.593247				1068			0.496513				1312			0.604052				1152			0.537564				1192			0.542311				1288			0.582278				896			0.566372
1134			0.589091				1072			0.498373				1312			0.604052				1144			0.533831				1190			0.541401				1296			0.585895				898			0.567636
1132			0.588052				1076			0.500232				1312			0.604052				1140			0.531965				1190			0.541401				1292			0.584087				902			0.570164
1132			0.588052				1080			0.502092				1312			0.604052				1140			0.531965				1194			0.543221				1290			0.583183				904			0.571429
1132			0.588052				1090			0.506741				1312			0.604052				1140			0.531965				1184			0.538672				1292			0.584087				904			0.571429
1132			0.588052				1094			0.508601				1314			0.604972				1138			0.531031				1188			0.540491				1294			0.584991				906			0.572693
1132			0.588052				1098			0.51046				1312			0.604052				1138			0.531031				1184			0.538672				1296			0.585895				910			0.575221
1130			0.587013				1104			0.51325				1312			0.604052				1136			0.530098				1184			0.538672				1296			0.585895				912			0.576485
1128			0.585974				1114			0.517899				1312			0.604052				1136			0.530098				1184			0.538672				1296			0.585895				914			0.57775
1128			0.585974				1120			0.520688				1308			0.60221				1136			0.530098				1184			0.538672				1296			0.585895				922			0.582807
1136			0.59013				1120			0.520688				1308			0.60221				1138			0.531031				1184			0.538672				1296			0.585895				922			0.582807
1128			0.585974				1126			0.523477				1306			0.601289				1130			0.527298				1176			0.535032				1304			0.589512				920			0.581542
1128			0.585974				1130			0.525337				1304			0.600368				1128			0.526365				1176			0.535032				1296			0.585895				924			0.584071
1128			0.585974				1134			0.527197				1304			0.600368				1128			0.526365				1182			0.537762				1296			0.585895				926			0.585335
1126			0.584935				1140			0.529986				1304			0.600368				1128			0.526365				1176			0.535032				1296			0.585895				928			0.586599
1126			0.584935				1142			0.530916				1312			0.604052				1126			0.525432				1176			0.535032				1296			0.585895				930			0.587863
1128			0.585974				1146			0.532775				1304			0.600368				1124			0.524498				1172			0.533212				1298			0.586799				930			0.587863
1128			0.585974				1152			0.535565				1304			0.600368				1124			0.524498				1172			0.533212				1298			0.586799				932			0.589128
1128			0.585974				1162			0.540214				1304			0.600368				1124			0.524498				1172			0.533212				1296			0.585895				932			0.589128
1128			0.585974				1160			0.539284				1304			0.600368				1124			0.524498				1170			0.532302				1298			0.586799				944			0.596713
1132			0.588052				1164			0.541144				1304			0.600368				1126			0.525432				1168			0.531392				1296			0.585895				940			0.594185
1124			0.583896				1168			0.543003				1302			0.599448				1120			0.522632				1168			0.531392				1304			0.589512				942			0.595449
1120			0.581818				1172			0.544863				1304			0.600368				1118			0.521699				1168			0.531392				1296			0.585895				942			0.595449
1124			0.583896				1176			0.546722				1300			0.598527				1120			0.522632				1172			0.533212				1298			0.586799				942			0.595449
1124			0.583896				1178			0.547652				1300			0.598527				1114			0.519832				1164			0.529572				1298			0.586799				946			0.597977
1124			0.583896				1182			0.549512				1304			0.600368				1112			0.518899				1160			0.527753				1298			0.586799				946			0.597977
1120			0.581818				1184			0.550442				1296			0.596685				1114			0.519832				1160			0.527753				1296			0.585895				944			0.596713
1120			0.581818				1188			0.552301				1296			0.596685				1112			0.518899				1160			0.527753				1296			0.585895				948			0.599241
1120			0.581818				1198			0.55695				1296			0.596685				1112			0.518899				1156			0.525933				1296			0.585895				948			0.599241
1122			0.582857				1196			0.55602				1296			0.596685				1110			0.517965				1158			0.526843				1296			0.585895				956			0.604298
1122			0.582857				1200			0.55788				1296			0.596685				1116			0.520765				1156			0.525933				1296			0.585895				950			0.600506
1120			0.581818				1200			0.55788				1294			0.595764				1108			0.517032				1156			0.525933				1296			0.585895				952			0.60177
1120			0.581818				1202			0.55881				1296			0.596685				1104			0.515166				1154			0.525023				1304			0.589512				952			0.60177
1114			0.578701				1206			0.560669				1292			0.594843				1104			0.515166				1158			0.526843				1296			0.585895				952			0.60177
1114			0.578701				1208			0.561599				1292			0.594843				1104			0.515166				1152			0.524113				1296			0.585895				952			0.60177
1114			0.578701				1212			0.563459				1296			0.596685				1104			0.515166				1152			0.524113				1296			0.585895				954			0.603034
1112			0.577662				1216			0.565318				1288			0.593002				1104			0.515166				1152			0.524113				1296			0.585895				958			0.605563
1112			0.577662				1216			0.565318				1288			0.593002				1104			0.515166				1150			0.523203				1296			0.585895				958			0.605563
1112			0.577662				1224			0.569038				1288			0.593002				1102			0.514232				1148			0.522293				1296			0.585895				958			0.605563
1112			0.577662				1220			0.567178				1284			0.59116				1098			0.512366				1144			0.520473				1296			0.585895				964			0.609355
1116			0.57974				1224			0.569038				1286			0.592081				1098			0.512366				1144			0.520473				1290			0.583183				960			0.606827
1110			0.576623				1224			0.569038				1284			0.59116				1094			0.510499				1142			0.519563				1292			0.584087				960			0.606827
1112			0.577662				1228			0.570897				1284			0.59116				1092			0.509566				1144			0.520473				1298			0.586799				960			0.606827
1110			0.576623				1230			0.571827				1282			0.590239				1092			0.509566				1150			0.523203				1292			0.584087				960			0.606827
1108			0.575584				1232			0.572757				1280			0.589319				1090			0.508633				1140			0.518653				1296			0.585895				960			0.606827
1108			0.575584				1232			0.572757				1286			0.592081				1090			0.508633				1140			0.518653				1292			0.584087				960			0.606827
1106			0.574545				1232			0.572757				1280			0.589319				1090			0.508633				1140			0.518653				1292			0.584087				960			0.606827
1108			0.575584				1234			0.573687				1278			0.588398				1088			0.507699				1140			0.518653				1288			0.582278				960			0.606827
1106			0.574545				1244			0.578336				1276			0.587477				1088			0.507699				1136			0.516833				1288			0.582278				960			0.606827
1104			0.573506				1238			0.575546				1274			0.586556				1088			0.507699				1136			0.516833				1288			0.582278				968			0.611884
1106			0.574545				1240			0.576476				1272			0.585635				1094			0.510499				1136			0.516833				1284			0.58047				960			0.606827
1102			0.572468				1240			0.576476				1272			0.585635				1088			0.507699				1134			0.515924				1288			0.582278				962			0.608091
1102			0.572468				1246			0.579265				1270			0.584715				1088			0.507699				1134			0.515924				1292			0.584087				962			0.608091
1100			0.571429				1244			0.578336				1270			0.584715				1088			0.507699				1138			0.517743				1288			0.582278				960			0.606827
1096			0.569351				1246			0.579265				1268			0.583794				1084			0.505833				1130			0.514104				1288			0.582278				962			0.608091
1096			0.569351				1248			0.580195				1272			0.585635				1080			0.503966				1128			0.513194				1286			0.581374				960			0.606827
1096			0.569351				1248			0.580195				1268			0.583794				1080			0.503966				1128			0.513194				1284			0.58047				962			0.608091
1096			0.569351				1248			0.580195				1268			0.583794				1080			0.503966				1124			0.511374				1284			0.58047				964			0.609355
1096			0.569351				1252			0.582055				1264			0.581952				1080			0.503966				1124			0.511374				1282			0.579566				962			0.608091
1094			0.568312				1250			0.581125				1264			0.581952				1078			0.503033				1124			0.511374				1280			0.578662				960			0.606827
1102			0.572468				1252			0.582055				1264			0.581952				1076			0.5021				1124			0.511374				1280			0.578662				964			0.609355
1092			0.567273				1252			0.582055				1260			0.58011				1080			0.503966				1124			0.511374				1280			0.578662				960			0.606827
1092			0.567273				1256			0.583914				1260			0.58011				1072			0.500233				1122			0.510464				1286			0.581374				960			0.606827
1092			0.567273				1256			0.583914				1260			0.58011				1072			0.500233				1126			0.512284				1280			0.578662				960			0.606827
1092			0.567273				1256			0.583914				1260			0.58011				1072			0.500233				1120			0.509554				1280			0.578662				960			0.606827
1090			0.566234				1256			0.583914				1264			0.581952				1072			0.500233				1120			0.509554				1280			0.578662				960			0.606827
1088			0.565195				1256			0.583914				1256			0.578269				1068			0.498367				1048			0.476797				1278			0.577758				960			0.606827
1088			0.565195				1256			0.583914				1254			0.577348				1070			0.4993				1046			0.475887				1278			0.577758				960			0.606827
1088			0.565195				1264			0.587634				1252			0.576427				1066			0.497434				1046			0.475887				1278			0.577758				960			0.606827
1088			0.565195				1258			0.584844				1250			0.575506				1068			0.498367				1044			0.474977				1276			0.576854				960			0.606827
1094			0.568312				1260			0.585774				1252			0.576427				1066			0.497434				1044			0.474977				1274			0.575949				964			0.609355
1088			0.565195				1260			0.585774				1252			0.576427				1070			0.4993				1050			0.477707				1272			0.575045				958			0.605563
1084			0.563117				1262			0.586704				1248			0.574586				1064			0.4965				1044			0.474977				1280			0.578662				958			0.605563
1080			0.561039				1260			0.585774				1248			0.574586				1064			0.4965				1044			0.474977				1272			0.575045				958			0.605563
1080			0.561039				1260			0.585774				1246			0.573665				1064			0.4965				1044			0.474977				1272			0.575045				956			0.604298
1078			0.56				1264			0.587634				1254			0.577348				1060			0.494634				1042			0.474067				1270			0.574141				952			0.60177
1078			0.56				1264			0.587634				1240			0.570902				1062			0.495567				1042			0.474067				1270			0.574141				954			0.603034
1078			0.56				1262			0.586704				1240			0.570902				1060			0.494634				1042			0.474067				1268			0.573237				952			0.60177
1078			0.56				1270			0.590423				1240			0.570902				1060			0.494634				1042			0.474067				1268			0.573237				952			0.60177
1076			0.558961				1262			0.586704				1240			0.570902				1060			0.494634				1042			0.474067				1268			0.573237				952			0.60177
1078			0.56				1264			0.587634				1238			0.569982				1060			0.494634				1040			0.473157				1268			0.573237				958			0.605563
1076			0.558961				1264			0.587634				1236			0.569061				1064			0.4965				1044			0.474977				1266			0.572333				948			0.599241
1072			0.556883				1264			0.587634				1234			0.56814				1056			0.492767				1040			0.473157				1272			0.575045				948			0.599241
1072			0.556883				1264			0.587634				1232			0.567219				1056			0.492767				1040			0.473157				1264			0.571429				948			0.599241
1072			0.556883				1264			0.587634				1234			0.56814				1056			0.492767				1040			0.473157				1264			0.571429				948			0.599241
1070			0.555844				1260			0.585774				1238			0.569982				1056			0.492767				1036			0.471338				1264			0.571429				948			0.599241
1070			0.555844				1262			0.586704				1232			0.567219				1056			0.492767				1040			0.473157				1262			0.570524				946			0.597977
1070			0.555844				1264			0.587634				1228			0.565378				1056			0.492767				1040			0.473157				1260			0.56962				944			0.596713
1072			0.556883				1268			0.589493				1230			0.566298				1054			0.491834				1040			0.473157				1260			0.56962				946			0.597977
1066			0.553766				1270			0.590423				1228			0.565378				1050			0.489967				1040			0.473157				1256			0.567812				944			0.596713
1070			0.555844				1264			0.587634				1226			0.564457				1048			0.489034				1036			0.471338				1256			0.567812				950			0.600506
1064			0.552727				1264			0.587634				1224			0.563536				1052			0.490901				1042			0.474067				1256			0.567812				944			0.596713
1064			0.552727				1264			0.587634				1224			0.563536				1048			0.489034				1036			0.471338				1262			0.570524				940			0.594185
1064			0.552727				1262			0.586704				1224			0.563536				1048			0.489034				1036			0.471338				1252			0.566004				942			0.595449
1064			0.552727				1264			0.587634				1220			0.561694				1048			0.489034				1032			0.469518				1256			0.567812				940			0.594185
1062			0.551688				1260			0.585774				1220			0.561694				1046			0.488101				1032			0.469518				1256			0.567812				938			0.59292
1062			0.551688				1260			0.585774				1224			0.563536				1048			0.489034				1032			0.469518				1252			0.566004				938			0.59292
1060			0.550649				1260			0.585774				1216			0.559853				1046			0.488101				1034			0.470428				1252			0.566004				936			0.591656
1056			0.548571				1260			0.585774				1216			0.559853				1044			0.487168				1032			0.469518				1250			0.565099				936			0.591656
1056			0.548571				1266			0.588563				1216			0.559853				1042			0.486234				1032			0.469518				1250			0.565099				936			0.591656
1056			0.548571				1260			0.585774				1216			0.559853				1042			0.486234				1032			0.469518				1250			0.565099				940			0.594185
1062			0.551688				1260			0.585774				1216			0.559853				1048			0.489034				1038			0.472247				1248			0.564195				932			0.589128
1056			0.548571				1258			0.584844				1216			0.559853				1040			0.485301				1032			0.469518				1250			0.565099				932			0.589128
1050			0.545455				1256			0.583914				1210			0.55709				1040			0.485301				1030			0.468608				1244			0.562387				932			0.589128
1050			0.545455				1256			0.583914				1208			0.556169				1040			0.485301				1032			0.469518				1242			0.561483				930			0.587863
1048			0.544416				1258			0.584844				1206			0.555249				1040			0.485301				1032			0.469518				1242			0.561483				928			0.586599
1048			0.544416				1258			0.584844				1212			0.558011				1040			0.485301				1032			0.469518				1244			0.562387				928			0.586599
1048			0.544416				1256			0.583914				1204			0.554328				1036			0.483434				1032			0.469518				1242			0.561483				928			0.586599
1048			0.544416				1256			0.583914				1202			0.553407				1036			0.483434				1032			0.469518				1242			0.561483				928			0.586599
1048			0.544416				1260			0.585774				1200			0.552486				1038			0.484368				1032			0.469518				1240			0.560579				926			0.585335
1048			0.544416				1254			0.582985				1200			0.552486				1034			0.482501				1030			0.468608				1240			0.560579				924			0.584071
1052			0.546494				1252			0.582055				1200			0.552486				1040			0.485301				1034			0.470428				1238			0.559675				920			0.581542
1044			0.542338				1252			0.582055				1200			0.552486				1032			0.481568				1028			0.467698				1246			0.563291				920			0.581542
1044			0.542338				1252			0.582055				1198			0.551565				1032			0.481568				1028			0.467698				1232			0.556962				920			0.581542
1042			0.541299				1252			0.582055				1196			0.550645				1032			0.481568				1028			0.467698				1232			0.556962				918			0.580278
1044			0.542338				1252			0.582055				1198			0.551565				1032			0.481568				1028			0.467698				1232			0.556962				918			0.580278
1042			0.541299				1252			0.582055				1198			0.551565				1032			0.481568				1028			0.467698				1232			0.556962				916			0.579014
1040			0.54026				1252			0.582055				1190			0.547882				1032			0.481568				1028			0.467698				1232			0.556962				916			0.579014
1040			0.54026				1252			0.582055				1188			0.546961				1030			0.480635				1026			0.466788				1232			0.556962				916			0.579014
1038			0.539221				1264			0.587634				1188			0.546961				1028			0.479701				1024			0.465878				1232			0.556962				912			0.576485
1036			0.538182				1248			0.580195				1192			0.548803				1028			0.479701				1024			0.465878				1232			0.556962				918			0.580278
1042			0.541299				1248			0.580195				1190			0.547882				1034			0.482501				1032			0.469518				1226			0.55425				912			0.576485
1034			0.537143				1244			0.578336				1188			0.546961				1024			0.477835				1024			0.465878				1232			0.556962				906			0.572693
1032			0.536104				1248			0.580195				1184			0.54512				1024			0.477835				1024			0.465878				1224			0.553345				910			0.575221
1032			0.536104				1248			0.580195				1184			0.54512				1024			0.477835				1024			0.465878				1224			0.553345				908			0.573957
1032			0.536104				1248			0.580195				1184			0.54512				1024			0.477835				1024			0.465878				1224			0.553345				906			0.572693
1032			0.536104				1246			0.579265				1190			0.547882				1024			0.477835				1024			0.465878				1224			0.553345				904			0.571429
1032			0.536104				1248			0.580195				1182			0.544199				1024			0.477835				1024			0.465878				1224			0.553345				904			0.571429
1028			0.534026				1242			0.577406				1176			0.541436				1024			0.477835				1024			0.465878				1224			0.553345				904			0.571429
1028			0.534026				1248			0.580195				1176			0.541436				1024			0.477835				1024			0.465878				1222			0.552441				902			0.570164
1026			0.532987				1240			0.576476				1176			0.541436				1022			0.476902				1024			0.465878				1218			0.550633				908			0.573957
1030			0.535065				1240			0.576476				1176			0.541436				1028			0.479701				1024			0.465878				1218			0.550633				900			0.5689
1026			0.532987				1240			0.576476				1176			0.541436				1024			0.477835				1026			0.466788				1218			0.550633				900			0.5689
1024			0.531948				1240			0.576476				1174			0.540516				1020			0.475968				1022			0.464968				1224			0.553345				898			0.567636
1026			0.532987				1238			0.575546				1174			0.540516				1020			0.475968				1024			0.465878				1218			0.550633				896			0.566372
1024			0.531948				1240			0.576476				1172			0.539595				1018			0.475035				1018			0.463148				1216			0.549729				896			0.566372
1024			0.531948				1236			0.574616				1178			0.542357				1016			0.474102				1020			0.464058				1214			0.548825				894			0.565107
1022			0.530909				1236			0.574616				1168			0.537753				1016			0.474102				1022			0.464968				1214			0.548825				894			0.565107
1022			0.530909				1234			0.573687				1168			0.537753				1016			0.474102				1020			0.464058				1214			0.548825				892			0.563843
1022			0.530909				1240			0.576476				1168			0.537753				1016			0.474102				1020			0.464058				1210			0.547016				888			0.561315
1020			0.52987				1232			0.572757				1166			0.536832				1016			0.474102				1016			0.462238				1208			0.546112				894			0.565107
1022			0.530909				1230			0.571827				1162			0.534991				1020			0.475968				1018			0.463148				1208			0.546112				888			0.561315
1012			0.525714				1230			0.571827				1160			0.53407				1014			0.473168				1024			0.465878				1208			0.546112				884			0.558786
1012			0.525714				1230			0.571827				1160			0.53407				1012			0.472235				1016			0.462238				1216			0.549729				884			0.558786
1014			0.526753				1228			0.570897				1160			0.53407				1012			0.472235				1016			0.462238				1206			0.545208				884			0.558786
1012			0.525714				1224			0.569038				1160			0.53407				1012			0.472235				1016			0.462238				1202			0.5434				884			0.558786
1012			0.525714				1224			0.569038				1164			0.535912				1012			0.472235				1014			0.461328				1204			0.544304				882			0.557522
1012			0.525714				1224			0.569038				1156			0.532228				1012			0.472235				1016			0.462238				1202			0.5434				880			0.556258
1008			0.523636				1224			0.569038				1156			0.532228				1012			0.472235				1016			0.462238				1202			0.5434				880			0.556258
1006			0.522597				1226			0.569967				1156			0.532228				1012			0.472235				1014			0.461328				1200			0.542495				880			0.556258
1006			0.522597				1220			0.567178				1152			0.530387				1012			0.472235				1016			0.462238				1200			0.542495				884			0.558786
1016			0.527792				1220			0.567178				1152			0.530387				1010			0.471302				1016			0.462238				1200			0.542495				876			0.553729
1006			0.522597				1218			0.566248				1152			0.530387				1016			0.474102				1022			0.464968				1200			0.542495				874			0.552465
1004			0.521558				1220			0.567178				1152			0.530387				1008			0.470369				1016			0.462238				1200			0.542495				872			0.551201
1004			0.521558				1220			0.567178				1146			0.527624				1008			0.470369				1012			0.460419				1196			0.540687				870			0.549937
1000			0.519481				1218			0.566248				1146			0.527624				1008			0.470369				1012			0.460419				1192			0.538879				872			0.551201
1000			0.519481				1216			0.565318				1148			0.528545				1008			0.470369				1014			0.461328				1194			0.539783				868			0.548673
1000			0.519481				1216			0.565318				1148			0.528545				1008			0.470369				1012			0.460419				1192			0.538879				868			0.548673
1000			0.519481				1216			0.565318				1144			0.526703				1008			0.470369				1012			0.460419				1192			0.538879				868			0.548673
1000			0.519481				1218			0.566248				1142			0.525783				1008			0.470369				1014			0.461328				1192			0.538879				868			0.548673
1000			0.519481				1212			0.563459				1140			0.524862				1008			0.470369				1012			0.460419				1188			0.537071				870			0.549937
1000			0.519481				1212			0.563459				1140			0.524862				1008			0.470369				1012			0.460419				1188			0.537071				864			0.546144
1004			0.521558				1208			0.561599				1140			0.524862				1010			0.471302				1018			0.463148				1186			0.536166				864			0.546144
996			0.517403				1208			0.561599				1140			0.524862				1004			0.468502				1012			0.460419				1190			0.537975				864			0.546144
992			0.515325				1206			0.560669				1140			0.524862				1004			0.468502				1012			0.460419				1184			0.535262				860			0.543616
992			0.515325				1206			0.560669				1138			0.523941				1002			0.467569				1008			0.458599				1184			0.535262				858			0.542351
992			0.515325				1206			0.560669				1136			0.52302				1004			0.468502				1008			0.458599				1184			0.535262				856			0.541087
992			0.515325				1204			0.55974				1140			0.524862				1004			0.468502				1010			0.459509				1184			0.535262				856			0.541087
992			0.515325				1204			0.55974				1130			0.520258				1004			0.468502				1008			0.458599				1184			0.535262				856			0.541087
992			0.515325				1208			0.561599				1132			0.521179				1002			0.467569				1010			0.459509				1184			0.535262				856			0.541087
992			0.515325				1200			0.55788				1130			0.520258				1002			0.467569				1008			0.458599				1184			0.535262				858			0.542351
988			0.513247				1196			0.55602				1128			0.519337				1000			0.466636				1008			0.458599				1182			0.534358				850			0.537295
992			0.515325				1198			0.55695				1128			0.519337				1006			0.469435				1016			0.462238				1182			0.534358				852			0.538559
986			0.512208				1196			0.55602				1128			0.519337				998			0.465702				1008			0.458599				1184			0.535262				852			0.538559
984			0.511169				1196			0.55602				1128			0.519337				1000			0.466636				1008			0.458599				1174			0.530741				848			0.53603
984			0.511169				1192			0.554161				1126			0.518416				998			0.465702				1008			0.458599				1174			0.530741				848			0.53603
984			0.511169				1194			0.555091				1124			0.517495				1000			0.466636				1004			0.456779				1172			0.529837				848			0.53603
980			0.509091				1192			0.554161				1128			0.519337				998			0.465702				1008			0.458599				1170			0.528933				848			0.53603
980			0.509091				1192			0.554161				1124			0.517495				996			0.464769				1004			0.456779				1170			0.528933				844			0.533502
980			0.509091				1196			0.55602				1120			0.515654				996			0.464769				1004			0.456779				1168			0.528029				844			0.533502
980			0.509091				1188			0.552301				1120			0.515654				996			0.464769				1004			0.456779				1172			0.529837				846			0.534766
980			0.509091				1188			0.552301				1120			0.515654				996			0.464769				1004			0.456779				1168			0.528029				840			0.530973
980			0.509091				1184			0.550442				1118			0.514733				1002			0.467569				1008			0.458599				1168			0.528029				840			0.530973
976			0.507013				1186			0.551371				1116			0.513812				994			0.463836				1004			0.456779				1176			0.531646				838			0.529709
976			0.507013				1184			0.550442				1116			0.513812				996			0.464769				1006			0.457689				1168			0.528029				838			0.529709
976			0.507013				1184			0.550442				1114			0.512891				996			0.464769				1002			0.455869				1164			0.526221				836			0.528445
972			0.504935				1184			0.550442				1112			0.511971				996			0.464769				1004			0.456779				1160			0.524412				836			0.528445
976			0.507013				1184			0.550442				1120			0.515654				994			0.463836				1004			0.456779				1162			0.525316				832			0.525917
972			0.504935				1182			0.549512				1112			0.511971				992			0.462902				1004			0.456779				1162			0.525316				834			0.527181
970			0.503896				1182			0.549512				1108			0.510129				992			0.462902				1004			0.456779				1160			0.524412				832			0.525917
972			0.504935				1184			0.550442				1108			0.510129				992			0.462902				1002			0.455869				1158			0.523508				838			0.529709
968			0.502857				1176			0.546722				1108			0.510129				992			0.462902				1000			0.454959				1160			0.524412				832			0.525917
976			0.507013				1176			0.546722				1108			0.510129				994			0.463836				1006			0.457689				1158			0.523508				830			0.524652
968			0.502857				1176			0.546722				1108			0.510129				992			0.462902				1000			0.454959				1156			0.522604				828			0.523388
968			0.502857				1174			0.545793				1106			0.509208				992			0.462902				1000			0.454959				1164			0.526221				826			0.522124
966			0.501818				1172			0.544863				1104			0.508287				992			0.462902				1000			0.454959				1156			0.522604				824			0.52086
964			0.500779				1172			0.544863				1104			0.508287				992			0.462902				1000			0.454959				1156			0.522604				826			0.522124
964			0.500779				1170			0.543933				1108			0.510129				988			0.461036				1000			0.454959				1154			0.5217				824			0.52086
964			0.500779				1170			0.543933				1102			0.507366				988			0.461036				1000			0.454959				1152			0.520796				822			0.519595
962			0.49974				1170			0.543933				1100			0.506446				990			0.461969				1000			0.454959				1152			0.520796				820			0.518331
962			0.49974				1176			0.546722				1096			0.504604				990			0.461969				1000			0.454959				1152			0.520796				824			0.52086
960			0.498701				1166			0.542073				1096			0.504604				988			0.461036				1000			0.454959				1150			0.519892				816			0.515803
966			0.501818				1164			0.541144				1096			0.504604				994			0.463836				1004			0.456779				1148			0.518987				816			0.515803
958			0.497662				1164			0.541144				1096			0.504604				984			0.459169				1000			0.454959				1146			0.518083				816			0.515803
956			0.496623				1164			0.541144				1094			0.503683				984			0.459169				998			0.454049				1148			0.518987				816			0.515803
956			0.496623				1162			0.540214				1092			0.502762				984			0.459169				1000			0.454959				1146			0.518083				814			0.514539
954			0.495584				1162			0.540214				1092			0.502762				984			0.459169				998			0.454049				1144			0.517179				812			0.513274
952			0.494545				1160			0.539284				1094			0.503683				984			0.459169				996			0.453139				1144			0.517179				812			0.513274
952			0.494545				1160			0.539284				1090			0.501842				984			0.459169				998			0.454049				1144			0.517179				812			0.513274
952			0.494545				1156			0.537424				1088			0.500921				984			0.459169				996			0.453139				1142			0.516275				810			0.51201
950			0.493506				1158			0.538354				1088			0.500921				982			0.458236				996			0.453139				1142			0.516275				812			0.513274
950			0.493506				1154			0.536495				1088			0.500921				984			0.459169				996			0.453139				1140			0.515371				806			0.509482
958			0.497662				1156			0.537424				1088			0.500921				984			0.459169				1002			0.455869				1140			0.515371				806			0.509482
948			0.492468				1152			0.535565				1088			0.500921				990			0.461969				994			0.452229				1138			0.514467				806			0.509482
948			0.492468				1152			0.535565				1088			0.500921				980			0.457303				994			0.452229				1142			0.516275				804			0.508217
944			0.49039				1152			0.535565				1084			0.499079				980			0.457303				992			0.451319				1136			0.513562				804			0.508217
944			0.49039				1150			0.534635				1082			0.498158				982			0.458236				996			0.453139				1132			0.511754				802			0.506953
944			0.49039				1148			0.533705				1088			0.500921				980			0.457303				994			0.452229				1132			0.511754				802			0.506953
946			0.491429				1146			0.532775				1080			0.497238				980			0.457303				992			0.451319				1132			0.511754				800			0.505689
944			0.49039				1144			0.531846				1080			0.497238				980			0.457303				992			0.451319				1132			0.511754				800			0.505689
944			0.49039				1150			0.534635				1080			0.497238				978			0.45637				992			0.451319				1132			0.511754				806			0.509482
944			0.49039				1144			0.531846				1080			0.497238				980			0.457303				992			0.451319				1130			0.51085				800			0.505689
942			0.489351				1144			0.531846				1078			0.496317				980			0.457303				998			0.454049				1130			0.51085				798			0.504425
948			0.492468				1144			0.531846				1076			0.495396				988			0.461036				992			0.451319				1128			0.509946				796			0.503161
940			0.488312				1144			0.531846				1076			0.495396				980			0.457303				992			0.451319				1136			0.513562				792			0.500632
942			0.489351				1140			0.529986				1072			0.493554				980			0.457303				990			0.450409				1128			0.509946				794			0.501896
940			0.488312				1140			0.529986				1072			0.493554				978			0.45637				992			0.451319				1124			0.508137				792			0.500632
940			0.488312				1136			0.528126				1080			0.497238				976			0.455436				992			0.451319				1124			0.508137				792			0.500632
936			0.486234				1136			0.528126				1072			0.493554				976			0.455436				990			0.450409				1122			0.507233				792			0.500632
936			0.486234				1136			0.528126				1070			0.492634				976			0.455436				992			0.451319				1124			0.508137				790			0.499368
936			0.486234				1140			0.529986				1066			0.490792				976			0.455436				992			0.451319				1120			0.506329				794			0.501896
934			0.485195				1130			0.525337				1064			0.489871				976			0.455436				992			0.451319				1124			0.508137				786			0.496839
932			0.484156				1130			0.525337				1066			0.490792				978			0.45637				992			0.451319				1120			0.506329				786			0.496839
936			0.486234				1132			0.526267				1064			0.489871				984			0.459169				992			0.451319				1122			0.507233				784			0.495575
930			0.483117				1130			0.525337				1064			0.489871				976			0.455436				992			0.451319				1126			0.509042				784			0.495575
930			0.483117				1128			0.524407				1064			0.489871				976			0.455436				990			0.450409				1116			0.504521				784			0.495575
928			0.482078				1128			0.524407				1062			0.48895				976			0.455436				990			0.450409				1120			0.506329				784			0.495575
928			0.482078				1126			0.523477				1068			0.491713				976			0.455436				988			0.4495				1114			0.503617				784			0.495575
928			0.482078				1124			0.522548				1060			0.488029				974			0.454503				984			0.44768				1112			0.502712				784			0.495575
928			0.482078				1124			0.522548				1060			0.488029				974			0.454503				986			0.44859				1112			0.502712				782			0.494311
928			0.482078				1130			0.525337				1058			0.487109				976			0.455436				988			0.4495				1112			0.502712				784			0.495575
928			0.482078				1122			0.521618				1056			0.486188				974			0.454503				984			0.44768				1110			0.501808				776			0.490518
928			0.482078				1120			0.520688				1056			0.486188				972			0.45357				992			0.451319				1110			0.501808				780			0.493047
930			0.483117				1120			0.520688				1058			0.487109				976			0.455436				984			0.44768				1108			0.500904				776			0.490518
926			0.481039				1120			0.520688				1056			0.486188				972			0.45357				986			0.44859				1118			0.505425				776			0.490518
920			0.477922				1116			0.518828				1056			0.486188				970			0.452636				986			0.44859				1108			0.500904				776			0.490518
920			0.477922				1114			0.517899				1056			0.486188				968			0.451703				986			0.44859				1106			0.5				774			0.489254
920			0.477922				1114			0.517899				1056			0.486188				968			0.451703				984			0.44768				1104			0.499096				774			0.489254
918			0.476883				1112			0.516969				1060			0.488029				968			0.451703				984			0.44768				1104			0.499096				774			0.489254
916			0.475844				1110			0.516039				1050			0.483425				966			0.45077				984			0.44768				1104			0.499096				772			0.48799
916			0.475844				1116			0.518828				1048			0.482505				968			0.451703				984			0.44768				1104			0.499096				778			0.491783
918			0.476883				1110			0.516039				1048			0.482505				968			0.451703				982			0.44677				1104			0.499096				768			0.485461
916			0.475844				1108			0.515109				1048			0.482505				966			0.45077				992			0.451319				1104			0.499096				768			0.485461
922			0.478961				1110			0.516039				1048			0.482505				974			0.454503				984			0.44768				1104			0.499096				766			0.484197
912			0.473766				1108			0.515109				1048			0.482505				968			0.451703				984			0.44768				1104			0.499096				768			0.485461
912			0.473766				1106			0.514179				1046			0.481584				968			0.451703				984			0.44768				1104			0.499096				768			0.485461
912			0.473766				1104			0.51325				1046			0.481584				966			0.45077				982			0.44677				1098			0.496383				766			0.484197
912			0.473766				1104			0.51325				1044			0.480663				968			0.451703				980			0.44586				1096			0.495479				766			0.484197
912			0.473766				1104			0.51325				1044			0.480663				968			0.451703				980			0.44586				1096			0.495479				764			0.482933
910			0.472727				1104			0.51325				1040			0.478821				966			0.45077				980			0.44586				1096			0.495479				764			0.482933
912			0.473766				1106			0.514179				1040			0.478821				964			0.449837				978			0.44495				1096			0.495479				766			0.484197
908			0.471688				1100			0.51139				1040			0.478821				966			0.45077				980			0.44586				1094			0.494575				760			0.480405
906			0.470649				1098			0.51046				1040			0.478821				964			0.449837				986			0.44859				1094			0.494575				760			0.480405
914			0.474805				1096			0.50953				1040			0.478821				972			0.45357				980			0.44586				1096			0.495479				760			0.480405
906			0.470649				1096			0.50953				1040			0.478821				964			0.449837				978			0.44495				1092			0.493671				760			0.480405
906			0.470649				1092			0.507671				1036			0.47698				964			0.449837				980			0.44586				1096			0.495479				760			0.480405
904			0.46961				1092			0.507671				1034			0.476059				964			0.449837				980			0.44586				1088			0.491863				758			0.47914
904			0.46961				1092			0.507671				1032			0.475138				964			0.449837				980			0.44586				1088			0.491863				756			0.477876
900			0.467532				1092			0.507671				1040			0.478821				964			0.449837				978			0.44495				1088			0.491863				756			0.477876
900			0.467532				1092			0.507671				1032			0.475138				962			0.448903				978			0.44495				1088			0.491863				756			0.477876
900			0.467532				1098			0.51046				1032			0.475138				962			0.448903				976			0.44404				1088			0.491863				762			0.481669
900			0.467532				1088			0.505811				1032			0.475138				960			0.44797				976			0.44404				1084			0.490054				752			0.475348
898			0.466494				1088			0.505811				1032			0.475138				960			0.44797				984			0.44768				1082			0.48915				752			0.475348
906			0.470649				1088			0.505811				1032			0.475138				968			0.451703				976			0.44404				1082			0.48915				752			0.475348
898			0.466494				1088			0.505811				1030			0.474217				962			0.448903				974			0.44313				1082			0.48915				750			0.474083
898			0.466494				1084			0.503952				1028			0.473297				960			0.44797				976			0.44404				1088			0.491863				752			0.475348
898			0.466494				1080			0.502092				1026			0.472376				960			0.44797				976			0.44404				1080			0.488246				750			0.474083
896			0.465455				1082			0.503022				1024			0.471455				960			0.44797				976			0.44404				1078			0.487342				750			0.474083
896			0.465455				1088			0.505811				1032			0.475138				960			0.44797				976			0.44404				1076			0.486438				748			0.472819
896			0.465455				1080			0.502092				1024			0.471455				960			0.44797				976			0.44404				1076			0.486438				750			0.474083
896			0.465455				1080			0.502092				1024			0.471455				960			0.44797				976			0.44404				1074			0.485533				748			0.472819
894			0.464416				1086			0.504881				1024			0.471455				960			0.44797				976			0.44404				1076			0.486438				752			0.475348
890			0.462338				1078			0.501162				1024			0.471455				960			0.44797				980			0.44586				1076			0.486438				744			0.470291
890			0.462338				1076			0.500232				1024			0.471455				966			0.45077				974			0.44313				1074			0.485533				744			0.470291
892			0.463377				1076			0.500232				1022			0.470534				956			0.446104				972			0.44222				1072			0.484629				744			0.470291
892			0.463377				1076			0.500232				1016			0.467772				956			0.446104				972			0.44222				1080			0.488246				744			0.470291
890			0.462338				1076			0.500232				1016			0.467772				954			0.44517				972			0.44222				1072			0.484629				744			0.470291
888			0.461299				1072			0.498373				1016			0.467772				956			0.446104				972			0.44222				1068			0.482821				740			0.467762
888			0.461299				1072			0.498373				1024			0.471455				952			0.444237				974			0.44313				1066			0.481917				742			0.469027
888			0.461299				1072			0.498373				1016			0.467772				954			0.44517				970			0.44131				1066			0.481917				740			0.467762
888			0.461299				1070			0.497443				1016			0.467772				952			0.444237				972			0.44222				1064			0.481013				740			0.467762
884			0.459221				1074			0.499303				1016			0.467772				952			0.444237				972			0.44222				1066			0.481917				744			0.470291
884			0.459221				1068			0.496513				1016			0.467772				952			0.444237				974			0.44313				1066			0.481917				738			0.466498
882			0.458182				1068			0.496513				1014			0.466851				956			0.446104				978			0.44495				1066			0.481917				736			0.465234
888			0.461299				1064			0.494654				1012			0.46593				952			0.444237				968			0.4404				1064			0.481013				736			0.465234
880			0.457143				1062			0.493724				1012			0.46593				952			0.444237				968			0.4404				1070			0.483725				736			0.465234
880			0.457143				1062			0.493724				1010			0.465009				952			0.444237				968			0.4404				1064			0.481013				736			0.465234
880			0.457143				1062			0.493724				1008			0.464088				952			0.444237				968			0.4404				1062			0.480108				736			0.465234
880			0.457143				1060			0.492794				1016			0.467772				950			0.443304				968			0.4404				1060			0.479204				734			0.46397
880			0.457143				1060			0.492794				1008			0.464088				950			0.443304				970			0.44131				1060			0.479204				732			0.462705
878			0.456104				1056			0.490934				1006			0.463168				948			0.442371				966			0.43949				1060			0.479204				728			0.460177
876			0.455065				1064			0.494654				1006			0.463168				948			0.442371				968			0.4404				1056			0.477396				736			0.465234
876			0.455065				1056			0.490934				1008			0.464088				948			0.442371				968			0.4404				1056			0.477396				728			0.460177
878			0.456104				1056			0.490934				1008			0.464088				956			0.446104				976			0.44404				1056			0.477396				728			0.460177
880			0.457143				1056			0.490934				1006			0.463168				948			0.442371				968			0.4404				1056			0.477396				728			0.460177
872			0.452987				1056			0.490934				1004			0.462247				948			0.442371				968			0.4404				1058			0.4783				728			0.460177
872			0.452987				1056			0.490934				1004			0.462247				948			0.442371				964			0.438581				1054			0.476492				728			0.460177
872			0.452987				1056			0.490934				1000			0.460405				950			0.443304				966			0.43949				1052			0.475588				728			0.460177
872			0.452987				1050			0.488145				1004			0.462247				950			0.443304				966			0.43949				1052			0.475588				728			0.460177
872			0.452987				1050			0.488145				1000			0.460405				948			0.442371				966			0.43949				1050			0.474684				728			0.460177
872			0.452987				1048			0.487215				1000			0.460405				948			0.442371				966			0.43949				1048			0.473779				726			0.458913
870			0.451948				1052			0.489075				1000			0.460405				944			0.440504				964			0.438581				1048			0.473779				730			0.461441
868			0.450909				1044			0.485356				998			0.459484				944			0.440504				962			0.437671				1048			0.473779				724			0.457649
866			0.44987				1048			0.487215				998			0.459484				952			0.444237				972			0.44222				1048			0.473779				722			0.456384
872			0.452987				1048			0.487215				996			0.458564				944			0.440504				964			0.438581				1048			0.473779				720			0.45512
864			0.448831				1044			0.485356				996			0.458564				944			0.440504				964			0.438581				1054			0.476492				720			0.45512
864			0.448831				1044			0.485356				996			0.458564				946			0.441437				964			0.438581				1044			0.471971				720			0.45512
864			0.448831				1044			0.485356				998			0.459484				944			0.440504				960			0.436761				1046			0.472875				720			0.45512
864			0.448831				1042			0.484426				1002			0.461326				944			0.440504				962			0.437671				1044			0.471971				720			0.45512
864			0.448831				1040			0.483496				992			0.456722				942			0.439571				964			0.438581				1044			0.471971				720			0.45512
862			0.447792				1040			0.483496				992			0.456722				944			0.440504				962			0.437671				1042			0.471067				720			0.45512
862			0.447792				1048			0.487215				992			0.456722				944			0.440504				964			0.438581				1040			0.470163				726			0.458913
860			0.446753				1040			0.483496				992			0.456722				944			0.440504				964			0.438581				1040			0.470163				718			0.453856
858			0.445714				1036			0.481636				992			0.456722				952			0.444237				968			0.4404				1040			0.470163				716			0.452592
864			0.448831				1034			0.480707				988			0.45488				940			0.438637				960			0.436761				1040			0.470163				716			0.452592
856			0.444675				1034			0.480707				986			0.453959				942			0.439571				960			0.436761				1044			0.471971				714			0.451327
858			0.445714				1036			0.481636				984			0.453039				944			0.440504				960			0.436761				1036			0.468354				716			0.452592
856			0.444675				1032			0.479777				984			0.453039				940			0.438637				960			0.436761				1036			0.468354				712			0.450063
856			0.444675				1032			0.479777				992			0.456722				940			0.438637				960			0.436761				1036			0.468354				712			0.450063
856			0.444675				1032			0.479777				984			0.453039				936			0.436771				960			0.436761				1032			0.466546				712			0.450063
856			0.444675				1030			0.478847				984			0.453039				940			0.438637				960			0.436761				1032			0.466546				712			0.450063
854			0.443636				1038			0.482566				984			0.453039				940			0.438637				960			0.436761				1034			0.46745				720			0.45512
854			0.443636				1026			0.476987				982			0.452118				938			0.437704				960			0.436761				1032			0.466546				712			0.450063
852			0.442597				1028			0.477917				980			0.451197				946			0.441437				964			0.438581				1032			0.466546				712			0.450063
854			0.443636				1026			0.476987				980			0.451197				936			0.436771				956			0.434941				1032			0.466546				712			0.450063
850			0.441558				1024			0.476058				980			0.451197				936			0.436771				956			0.434941				1036			0.468354				712			0.450063
850			0.441558				1024			0.476058				980			0.451197				934			0.435838				960			0.436761				1028			0.464738				708			0.447535
848			0.440519				1024			0.476058				978			0.450276				936			0.436771				956			0.434941				1026			0.463834				708			0.447535
848			0.440519				1024			0.476058				984			0.453039				936			0.436771				958			0.435851				1024			0.462929				708			0.447535
848			0.440519				1022			0.475128				976			0.449355				934			0.435838				960			0.436761				1024			0.462929				708			0.447535
848			0.440519				1018			0.473268				976			0.449355				936			0.436771				954			0.434031				1024			0.462929				708			0.447535
848			0.440519				1018			0.473268				976			0.449355				936			0.436771				956			0.434941				1026			0.463834				706			0.446271
848			0.440519				1024			0.476058				976			0.449355				936			0.436771				958			0.435851				1026			0.463834				714			0.451327
848			0.440519				1016			0.472338				972			0.447514				940			0.438637				960			0.436761				1024			0.462929				704			0.445006
850			0.441558				1016			0.472338				970			0.446593				934			0.435838				952			0.433121				1024			0.462929				704			0.445006
842			0.437403				1016			0.472338				972			0.447514				936			0.436771				952			0.433121				1028			0.464738				704			0.445006
840			0.436364				1014			0.471409				970			0.446593				932			0.434904				952			0.433121				1022			0.462025				702			0.443742
844			0.438442				1014			0.471409				970			0.446593				932			0.434904				952			0.433121				1022			0.462025				704			0.445006
842			0.437403				1012			0.470479				978			0.450276				936			0.436771				952			0.433121				1020			0.461121				704			0.445006
840			0.436364				1012			0.470479				968			0.445672				932			0.434904				952			0.433121				1018			0.460217				704			0.445006
840			0.436364				1012			0.470479				968			0.445672				932			0.434904				952			0.433121				1016			0.459313				700			0.442478
840			0.436364				1012			0.470479				968			0.445672				932			0.434904				952			0.433121				1016			0.459313				698			0.441214
840			0.436364				1018			0.473268				968			0.445672				932			0.434904				952			0.433121				1016			0.459313				704			0.445006
838			0.435325				1008			0.468619				964			0.443831				938			0.437704				960			0.436761				1014			0.458409				696			0.439949
844			0.438442				1008			0.468619				964			0.443831				930			0.433971				950			0.432211				1014			0.458409				696			0.439949
838			0.435325				1008			0.468619				964			0.443831				928			0.433038				952			0.433121				1018			0.460217				696			0.439949
836			0.434286				1008			0.468619				964			0.443831				928			0.433038				950			0.432211				1012			0.457505				696			0.439949
836			0.434286				1008			0.468619				962			0.44291				928			0.433038				950			0.432211				1012			0.457505				696			0.439949
836			0.434286				1004			0.46676				966			0.444751				928			0.433038				948			0.431301				1012			0.457505				696			0.439949
832			0.432208				1004			0.46676				960			0.441989				930			0.433971				950			0.432211				1012			0.457505				696			0.439949
832			0.432208				1002			0.46583				960			0.441989				928			0.433038				948			0.431301				1008			0.455696				694			0.438685
832			0.432208				1002			0.46583				960			0.441989				930			0.433971				948			0.431301				1008			0.455696				694			0.438685
832			0.432208				1002			0.46583				960			0.441989				928			0.433038				948			0.431301				1008			0.455696				698			0.441214
832			0.432208				1000			0.4649				960			0.441989				936			0.436771				954			0.434031				1008			0.455696				692			0.437421
840			0.436364				998			0.46397				960			0.441989				928			0.433038				948			0.431301				1004			0.453888				694			0.438685
832			0.432208				996			0.46304				958			0.441068				928			0.433038				948			0.431301				1014			0.458409				692			0.437421
832			0.432208				996			0.46304				960			0.441989				928			0.433038				946			0.430391				1006			0.454792				692			0.437421
830			0.431169				996			0.46304				958			0.441068				928			0.433038				948			0.431301				1006			0.454792				692			0.437421
826			0.429091				994			0.462111				962			0.44291				924			0.431171				948			0.431301				1004			0.453888				690			0.436157
828			0.43013				996			0.46304				954			0.439227				928			0.433038				944			0.429481				1004			0.453888				688			0.434893
830			0.431169				994			0.462111				952			0.438306				924			0.431171				944			0.429481				1004			0.453888				688			0.434893
830			0.431169				992			0.461181				952			0.438306				922			0.430238				944			0.429481				1000			0.45208				688			0.434893
824			0.428052				998			0.46397				948			0.436464				924			0.431171				944			0.429481				1000			0.45208				696			0.439949
824			0.428052				992			0.461181				952			0.438306				930			0.433971				952			0.433121				1000			0.45208				688			0.434893
830			0.431169				992			0.461181				948			0.436464				924			0.431171				944			0.429481				1000			0.45208				688			0.434893
820			0.425974				988			0.459321				948			0.436464				924			0.431171				944			0.429481				1006			0.454792				688			0.434893
824			0.428052				988			0.459321				948			0.436464				922			0.430238				944			0.429481				1000			0.45208				684			0.432364
822			0.427013				986			0.458391				948			0.436464				924			0.431171				944			0.429481				998			0.451175				684			0.432364
820			0.425974				990			0.460251				954			0.439227				924			0.431171				944			0.429481				996			0.450271				686			0.433628
820			0.425974				988			0.459321				944			0.434622				922			0.430238				944			0.429481				996			0.450271				684			0.432364
820			0.425974				984			0.457462				944			0.434622				920			0.429305				944			0.429481				994			0.449367				686			0.433628
818			0.424935				984			0.457462				944			0.434622				922			0.430238				944			0.429481				996			0.450271				684			0.432364
816			0.423896				988			0.459321				944			0.434622				920			0.429305				944			0.429481				996			0.450271				690			0.436157
818			0.424935				984			0.457462				944			0.434622				928			0.433038				940			0.427662				992			0.448463				680			0.429836
822			0.427013				982			0.456532				944			0.434622				920			0.429305				942			0.428571				992			0.448463				680			0.429836
816			0.423896				980			0.455602				944			0.434622				920			0.429305				940			0.427662				996			0.450271				680			0.429836
816			0.423896				978			0.454672				944			0.434622				920			0.429305				942			0.428571				988			0.446655				680			0.429836
816			0.423896				976			0.453742				942			0.433702				916			0.427438				942			0.428571				988			0.446655				680			0.429836
814			0.422857				976			0.453742				946			0.435543				918			0.428371				940			0.427662				986			0.44575				680			0.429836
812			0.421818				976			0.453742				940			0.432781				916			0.427438				940			0.427662				988			0.446655				680			0.429836
812			0.421818				976			0.453742				940			0.432781				916			0.427438				936			0.425842				988			0.446655				680			0.429836
812			0.421818				974			0.452813				940			0.432781				916			0.427438				940			0.427662				986			0.44575				680			0.429836
814			0.422857				980			0.455602				940			0.432781				916			0.427438				936			0.425842				986			0.44575				686			0.433628
812			0.421818				974			0.452813				936			0.430939				920			0.429305				936			0.425842				986			0.44575				676			0.427307
818			0.424935				972			0.451883				936			0.430939				916			0.427438				942			0.428571				986			0.44575				676			0.427307
808			0.41974				972			0.451883				936			0.430939				914			0.426505				936			0.425842				990			0.447559				676			0.427307
808			0.41974				970			0.450953				932			0.429098				914			0.426505				936			0.425842				982			0.443942				676			0.427307
808			0.41974				968			0.450023				934			0.430018				914			0.426505				936			0.425842				980			0.443038				674			0.426043
808			0.41974				968			0.450023				940			0.432781				912			0.425572				936			0.425842				980			0.443038				676			0.427307
808			0.41974				968			0.450023				932			0.429098				916			0.427438				936			0.425842				980			0.443038				674			0.426043
808			0.41974				968			0.450023				932			0.429098				914			0.426505				936			0.425842				980			0.443038				676			0.427307
808			0.41974				966			0.449093				932			0.429098				912			0.425572				936			0.425842				980			0.443038				676			0.427307
808			0.41974				972			0.451883				932			0.429098				912			0.425572				936			0.425842				980			0.443038				680			0.429836
806			0.418701				968			0.450023				932			0.429098				920			0.429305				936			0.425842				980			0.443038				672			0.424779
810			0.420779				964			0.448164				930			0.428177				912			0.425572				940			0.427662				980			0.443038				672			0.424779
804			0.417662				964			0.448164				928			0.427256				912			0.425572				936			0.425842				980			0.443038				672			0.424779
804			0.417662				962			0.447234				928			0.427256				912			0.425572				932			0.424022				974			0.440325				672			0.424779
800			0.415584				960			0.446304				928			0.427256				912			0.425572				932			0.424022				974			0.440325				672			0.424779
804			0.417662				960			0.446304				934			0.430018				912			0.425572				932			0.424022				976			0.44123				672			0.424779
800			0.415584				960			0.446304				928			0.427256				912			0.425572				932			0.424022				976			0.44123				672			0.424779
800			0.415584				960			0.446304				926			0.426335				912			0.425572				932			0.424022				976			0.44123				672			0.424779
800			0.415584				958			0.445374				924			0.425414				912			0.425572				932			0.424022				974			0.440325				670			0.423515
800			0.415584				962			0.447234				928			0.427256				912			0.425572				932			0.424022				976			0.44123				672			0.424779
800			0.415584				956			0.444444				928			0.427256				918			0.428371				932			0.424022				974			0.440325				670			0.423515
804			0.417662				952			0.442585				928			0.427256				910			0.424638				938			0.426752				968			0.437613				668			0.42225
798			0.414545				952			0.442585				926			0.426335				912			0.425572				928			0.422202				976			0.44123				666			0.420986
800			0.415584				954			0.443515				922			0.424494				910			0.424638				930			0.423112				972			0.439421				666			0.420986
800			0.415584				952			0.442585				920			0.423573				908			0.423705				928			0.422202				970			0.438517				664			0.419722
798			0.414545				952			0.442585				926			0.426335				908			0.423705				928			0.422202				968			0.437613				664			0.419722
794			0.412468				952			0.442585				920			0.423573				908			0.423705				930			0.423112				968			0.437613				664			0.419722
794			0.412468				952			0.442585				920			0.423573				904			0.421839				928			0.422202				968			0.437613				664			0.419722
792			0.411429				952			0.442585				920			0.423573				906			0.422772				928			0.422202				968			0.437613				664			0.419722
792			0.411429				956			0.444444				920			0.423573				904			0.421839				928			0.422202				964			0.435805				670			0.423515
792			0.411429				948			0.440725				916			0.421731				912			0.425572				928			0.422202				964			0.435805				662			0.418458
800			0.415584				946			0.439795				916			0.421731				904			0.421839				936			0.425842				966			0.436709				664			0.419722
792			0.411429				944			0.438866				916			0.421731				904			0.421839				928			0.422202				970			0.438517				664			0.419722
790			0.41039				946			0.439795				916			0.421731				904			0.421839				928			0.422202				964			0.435805				660			0.417193
788			0.409351				944			0.438866				916			0.421731				904			0.421839				928			0.422202				964			0.435805				660			0.417193
788			0.409351				944			0.438866				922			0.424494				904			0.421839				924			0.420382				962			0.434901				660			0.417193
788			0.409351				944			0.438866				912			0.41989				904			0.421839				928			0.422202				960			0.433996				660			0.417193
788			0.409351				944			0.438866				912			0.41989				904			0.421839				928			0.422202				960			0.433996				660			0.417193
788			0.409351				944			0.438866				912			0.41989				904			0.421839				928			0.422202				960			0.433996				660			0.417193
788			0.409351				948			0.440725				912			0.41989				904			0.421839				926			0.421292				960			0.433996				660			0.417193
786			0.408312				942			0.437936				912			0.41989				906			0.422772				928			0.422202				960			0.433996				666			0.420986
788			0.409351				940			0.437006				912			0.41989				904			0.421839				930			0.423112				954			0.431284				658			0.415929
784			0.407273				938			0.436076				912			0.41989				902			0.420905				926			0.421292				964			0.435805				660			0.417193
784			0.407273				936			0.435146				912			0.41989				900			0.419972				924			0.420382				960			0.433996				660			0.417193
782			0.406234				936			0.435146				912			0.41989				904			0.421839				922			0.419472				958			0.433092				656			0.414665
780			0.405195				936			0.435146				914			0.42081				900			0.419972				924			0.420382				954			0.431284				656			0.414665
782			0.406234				936			0.435146				908			0.418048				900			0.419972				924			0.420382				954			0.431284				656			0.414665
782			0.406234				936			0.435146				908			0.418048				900			0.419972				922			0.419472				954			0.431284				656			0.414665
784			0.407273				934			0.434217				908			0.418048				900			0.419972				924			0.420382				954			0.431284				656			0.414665
780			0.405195				942			0.437936				908			0.418048				900			0.419972				924			0.420382				952			0.43038				656			0.414665
780			0.405195				932			0.433287				906			0.417127				900			0.419972				924			0.420382				950			0.429476				664			0.419722
788			0.409351				932			0.433287				904			0.416206				900			0.419972				924			0.420382				950			0.429476				656			0.414665
776			0.403117				932			0.433287				904			0.416206				900			0.419972				926			0.421292				956			0.432188				654			0.413401
776			0.403117				930			0.432357				904			0.416206				896			0.418105				920			0.418562				948			0.428571				656			0.414665
776			0.403117				928			0.431427				904			0.416206				900			0.419972				920			0.418562				948			0.428571				652			0.412137
776			0.403117				928			0.431427				910			0.418969				896			0.418105				920			0.418562				948			0.428571				652			0.412137
776			0.403117				928			0.431427				904			0.416206				896			0.418105				920			0.418562				948			0.428571				652			0.412137
776			0.403117				928			0.431427				904			0.416206				896			0.418105				920			0.418562				948			0.428571				652			0.412137
774			0.402078				926			0.430497				904			0.416206				896			0.418105				920			0.418562				946			0.427667				652			0.412137
774			0.402078				932			0.433287				900			0.414365				896			0.418105				920			0.418562				944			0.426763				652			0.412137
776			0.403117				924			0.429568				900			0.414365				902			0.420905				920			0.418562				944			0.426763				658			0.415929
782			0.406234				926			0.430497				900			0.414365				894			0.417172				920			0.418562				944			0.426763				652			0.412137
774			0.402078				924			0.429568				900			0.414365				896			0.418105				926			0.421292				948			0.428571				648			0.409608
772			0.401039				922			0.428638				898			0.413444				896			0.418105				920			0.418562				944			0.426763				648			0.409608
772			0.401039				922			0.428638				896			0.412523				896			0.418105				920			0.418562				944			0.426763				648			0.409608
772			0.401039				920			0.427708				900			0.414365				896			0.418105				918			0.417652				944			0.426763				648			0.409608
772			0.401039				920			0.427708				896			0.412523				894			0.417172				916			0.416742				940			0.424955				648			0.409608
770			0.4				920			0.427708				896			0.412523				894			0.417172				916			0.416742				940			0.424955				648			0.409608
768			0.398961				920			0.427708				896			0.412523				892			0.416239				916			0.416742				940			0.424955				648			0.409608
770			0.4				924			0.429568				896			0.412523				892			0.416239				918			0.417652				936			0.423146				648			0.409608
770			0.4				918			0.426778				896			0.412523				900			0.419972				916			0.416742				936			0.423146				650			0.410872
776			0.403117				916			0.425848				892			0.410681				892			0.416239				916			0.416742				938			0.424051				646			0.408344
768			0.398961				920			0.427708				894			0.411602				890			0.415306				922			0.419472				944			0.426763				644			0.40708
768			0.398961				918			0.426778				892			0.410681				890			0.415306				916			0.416742				936			0.423146				644			0.40708
766			0.397922				916			0.425848				890			0.409761				888			0.414372				914			0.415833				936			0.423146				646			0.408344
766			0.397922				916			0.425848				898			0.413444				890			0.415306				912			0.414923				936			0.423146				644			0.40708
764			0.396883				916			0.425848				892			0.410681				890			0.415306				914			0.415833				936			0.423146				644			0.40708
764			0.396883				912			0.423989				890			0.409761				888			0.414372				912			0.414923				936			0.423146				644			0.40708
766			0.397922				912			0.423989				892			0.410681				888			0.414372				912			0.414923				934			0.422242				644			0.40708
764			0.396883				916			0.425848				888			0.40884				888			0.414372				914			0.415833				934			0.422242				642			0.405815
764			0.396883				910			0.423059				888			0.40884				896			0.418105				912			0.414923				934			0.422242				652			0.412137
770			0.4				912			0.423989				888			0.40884				888			0.414372				914			0.415833				932			0.421338				644			0.40708
764			0.396883				912			0.423989				888			0.40884				888			0.414372				920			0.418562				938			0.424051				640			0.404551
762			0.395844				910			0.423059				888			0.40884				888			0.414372				912			0.414923				930			0.420434				640			0.404551
760			0.394805				910			0.423059				888			0.40884				888			0.414372				912			0.414923				928			0.41953				640			0.404551
760			0.394805				908			0.422129				892			0.410681				884			0.412506				912			0.414923				928			0.41953				640			0.404551
760			0.394805				908			0.422129				884			0.406998				884			0.412506				912			0.414923				926			0.418626				640			0.404551
760			0.394805				906			0.421199				884			0.406998				884			0.412506				910			0.414013				928			0.41953				640			0.404551
760			0.394805				906			0.421199				884			0.406998				884			0.412506				912			0.414923				928			0.41953				640			0.404551
760			0.394805				910			0.423059				884			0.406998				884			0.412506				910			0.414013				928			0.41953				640			0.404551
760			0.394805				902			0.41934				884			0.406998				894			0.417172				912			0.414923				928			0.41953				648			0.409608
760			0.394805				904			0.42027				882			0.406077				884			0.412506				910			0.414013				928			0.41953				640			0.404551
756			0.392727				902			0.41934				884			0.406998				884			0.412506				914			0.415833				934			0.422242				638			0.403287
756			0.392727				900			0.41841				884			0.406998				882			0.411573				910			0.414013				926			0.418626				638			0.403287
756			0.392727				902			0.41934				880			0.405157				880			0.410639				908			0.413103				924			0.417722				638			0.403287
756			0.392727				900			0.41841				886			0.407919				880			0.410639				910			0.414013				922			0.416817				636			0.402023
756			0.392727				900			0.41841				880			0.405157				880			0.410639				908			0.413103				920			0.415913				636			0.402023
756			0.392727				900			0.41841				880			0.405157				882			0.411573				908			0.413103				920			0.415913				636			0.402023
756			0.392727				900			0.41841				880			0.405157				882			0.411573				908			0.413103				920			0.415913				638			0.403287
756			0.392727				906			0.421199				880			0.405157				884			0.412506				906			0.412193				920			0.415913				634			0.400759
754			0.391688				896			0.41655				878			0.404236				882			0.411573				904			0.411283				918			0.415009				642			0.405815
752			0.390649				896			0.41655				878			0.404236				880			0.410639				904			0.411283				920			0.415913				636			0.402023
754			0.391688				896			0.41655				880			0.405157				878			0.409706				912			0.414923				916			0.414105				636			0.402023
752			0.390649				896			0.41655				880			0.405157				880			0.410639				904			0.411283				926			0.418626				636			0.402023
748			0.388571				896			0.41655				878			0.404236				880			0.410639				904			0.411283				916			0.414105				632			0.399494
752			0.390649				894			0.415621				882			0.406077				880			0.410639				904			0.411283				916			0.414105				634			0.400759
752			0.390649				894			0.415621				876			0.403315				880			0.410639				904			0.411283				916			0.414105				632			0.399494
752			0.390649				892			0.414691				874			0.402394				880			0.410639				904			0.411283				916			0.414105				632			0.399494
752			0.390649				892			0.414691				872			0.401473				878			0.409706				904			0.411283				916			0.414105				632			0.399494
748			0.388571				898			0.41748				874			0.402394				878			0.409706				904			0.411283				914			0.413201				632			0.399494
750			0.38961				890			0.413761				874			0.402394				886			0.413439				904			0.411283				916			0.414105				640			0.404551
748			0.388571				888			0.412831				872			0.401473				878			0.409706				904			0.411283				914			0.413201				632			0.399494
750			0.38961				888			0.412831				872			0.401473				876			0.408773				912			0.414923				912			0.412297				632			0.399494
744			0.386494				886			0.411901				872			0.401473				876			0.408773				904			0.411283				914			0.413201				632			0.399494
744			0.386494				886			0.411901				872			0.401473				876			0.408773				902			0.410373				912			0.412297				630			0.39823
748			0.388571				888			0.412831				874			0.402394				872			0.406906				900			0.409463				912			0.412297				630			0.39823
744			0.386494				884			0.410972				872			0.401473				872			0.406906				902			0.410373				912			0.412297				628			0.396966
746			0.387532				884			0.410972				872			0.401473				872			0.406906				902			0.410373				912			0.412297				628			0.396966
744			0.386494				884			0.410972				872			0.401473				872			0.406906				900			0.409463				910			0.411392				628			0.396966
744			0.386494				886			0.411901				868			0.399632				872			0.406906				900			0.409463				908			0.410488				628			0.396966
740			0.384416				884			0.410972				868			0.399632				880			0.410639				900			0.409463				906			0.409584				632			0.399494
740			0.384416				884			0.410972				868			0.399632				872			0.406906				900			0.409463				908			0.410488				628			0.396966
748			0.388571				884			0.410972				868			0.399632				872			0.406906				906			0.412193				904			0.40868				628			0.396966
740			0.384416				884			0.410972				868			0.399632				872			0.406906				898			0.408553				912			0.412297				626			0.395702
740			0.384416				884			0.410972				864			0.39779				872			0.406906				898			0.408553				904			0.40868				628			0.396966
740			0.384416				880			0.409112				864			0.39779				872			0.406906				898			0.408553				904			0.40868				626			0.395702
740			0.384416				880			0.409112				872			0.401473				872			0.406906				896			0.407643				904			0.40868				628			0.396966
740			0.384416				880			0.409112				864			0.39779				872			0.406906				896			0.407643				904			0.40868				628			0.396966
738			0.383377				878			0.408182				864			0.39779				870			0.405973				898			0.408553				904			0.40868				624			0.394437
740			0.384416				882			0.410042				864			0.39779				868			0.40504				898			0.408553				904			0.40868				624			0.394437
738			0.383377				876			0.407252				864			0.39779				878			0.409706				896			0.407643				902			0.407776				632			0.399494
740			0.384416				876			0.407252				864			0.39779				872			0.406906				896			0.407643				902			0.407776				624			0.394437
744			0.386494				876			0.407252				864			0.39779				872			0.406906				904			0.411283				900			0.406872				622			0.393173
736			0.382338				876			0.407252				862			0.396869				870			0.405973				896			0.407643				906			0.409584				624			0.394437
736			0.382338				872			0.405393				860			0.395948				868			0.40504				894			0.406733				900			0.406872				622			0.393173
734			0.381299				874			0.406323				860			0.395948				866			0.404106				896			0.407643				902			0.407776				622			0.393173
736			0.382338				874			0.406323				866			0.398711				868			0.40504				896			0.407643				900			0.406872				624			0.394437
736			0.382338				874			0.406323				860			0.395948				868			0.40504				894			0.406733				900			0.406872				620			0.391909
734			0.381299				872			0.405393				860			0.395948				868			0.40504				896			0.407643				900			0.406872				624			0.394437
732			0.38026				878			0.408182				856			0.394107				868			0.40504				896			0.407643				900			0.406872				624			0.394437
732			0.38026				870			0.404463				856			0.394107				872			0.406906				894			0.406733				896			0.405063				628			0.396966
730			0.379221				870			0.404463				858			0.395028				864			0.403173				894			0.406733				896			0.405063				620			0.391909
732			0.38026				868			0.403533				860			0.395948				864			0.403173				896			0.407643				896			0.405063				620			0.391909
728			0.378182				868			0.403533				856			0.394107				864			0.403173				894			0.406733				902			0.407776				618			0.390645
730			0.379221				868			0.403533				858			0.395028				864			0.403173				892			0.405823				892			0.403255				620			0.391909
732			0.38026				868			0.403533				856			0.394107				864			0.403173				890			0.404914				892			0.403255				620			0.391909
732			0.38026				868			0.403533				864			0.39779				864			0.403173				892			0.405823				892			0.403255				620			0.391909
728			0.378182				866			0.402603				856			0.394107				864			0.403173				892			0.405823				892			0.403255				618			0.390645
728			0.378182				866			0.402603				856			0.394107				864			0.403173				892			0.405823				892			0.403255				620			0.391909
728			0.378182				874			0.406323				852			0.392265				864			0.403173				892			0.405823				890			0.402351				618			0.390645
726			0.377143				864			0.401674				854			0.393186				864			0.403173				892			0.405823				892			0.403255				624			0.394437
728			0.378182				864			0.401674				856			0.394107				868			0.40504				890			0.404914				892			0.403255				620			0.391909
734			0.381299				864			0.401674				854			0.393186				864			0.403173				898			0.408553				890			0.402351				620			0.391909
728			0.378182				864			0.401674				852			0.392265				860			0.401307				892			0.405823				896			0.405063				616			0.389381
728			0.378182				864			0.401674				850			0.391344				864			0.403173				890			0.404914				888			0.401447				616			0.389381
724			0.376104				862			0.400744				852			0.392265				860			0.401307				888			0.404004				888			0.401447				616			0.389381
724			0.376104				860			0.399814				858			0.395028				860			0.401307				892			0.405823				888			0.401447				614			0.388116
722			0.375065				858			0.398884				850			0.391344				858			0.400373				888			0.404004				888			0.401447				614			0.388116
722			0.375065				860			0.399814				850			0.391344				860			0.401307				888			0.404004				888			0.401447				614			0.388116
724			0.376104				864			0.401674				848			0.390424				856			0.39944				888			0.404004				886			0.400542				614			0.388116
724			0.376104				856			0.397954				850			0.391344				858			0.400373				888			0.404004				886			0.400542				622			0.393173
722			0.375065				854			0.397025				852			0.392265				866			0.404106				884			0.402184				888			0.401447				616			0.389381
730			0.379221				856			0.397954				848			0.390424				858			0.400373				894			0.406733				886			0.400542				616			0.389381
720			0.374026				856			0.397954				848			0.390424				856			0.39944				888			0.404004				888			0.401447				616			0.389381
720			0.374026				854			0.397025				848			0.390424				858			0.400373				884			0.402184				884			0.399638				614			0.388116
720			0.374026				854			0.397025				848			0.390424				856			0.39944				884			0.402184				884			0.399638				614			0.388116
720			0.374026				854			0.397025				848			0.390424				856			0.39944				884			0.402184				884			0.399638				614			0.388116
718			0.372987				854			0.397025				848			0.390424				856			0.39944				886			0.403094				880			0.39783				612			0.386852
718			0.372987				852			0.396095				848			0.390424				856			0.39944				884			0.402184				882			0.398734				612			0.386852
720			0.374026				856			0.397954				844			0.388582				856			0.39944				884			0.402184				884			0.399638				610			0.385588
720			0.374026				852			0.396095				844			0.388582				856			0.39944				884			0.402184				880			0.39783				614			0.388116
720			0.374026				852			0.396095				846			0.389503				862			0.40224				884			0.402184				880			0.39783				612			0.386852
724			0.376104				852			0.396095				844			0.388582				854			0.398507				892			0.405823				878			0.396926				612			0.386852
716			0.371948				850			0.395165				844			0.388582				854			0.398507				884			0.402184				888			0.401447				610			0.385588
716			0.371948				848			0.394235				844			0.388582				856			0.39944				882			0.401274				880			0.39783				612			0.386852
714			0.370909				848			0.394235				840			0.38674				854			0.398507				884			0.402184				880			0.39783				612			0.386852
712			0.36987				848			0.394235				848			0.390424				856			0.39944				884			0.402184				878			0.396926				610			0.385588
712			0.36987				848			0.394235				842			0.387661				852			0.397573				884			0.402184				876			0.396022				610			0.385588
712			0.36987				848			0.394235				840			0.38674				852			0.397573				884			0.402184				874			0.395118				610			0.385588
714			0.370909				856			0.397954				840			0.38674				854			0.398507				884			0.402184				876			0.396022				608			0.384324
712			0.36987				846			0.393305				840			0.38674				852			0.397573				882			0.401274				876			0.396022				614			0.388116
712			0.36987				846			0.393305				840			0.38674				860			0.401307				884			0.402184				874			0.395118				608			0.384324
718			0.372987				846			0.393305				840			0.38674				850			0.39664				888			0.404004				874			0.395118				608			0.384324
710			0.368831				840			0.390516				840			0.38674				850			0.39664				880			0.400364				880			0.39783				608			0.384324
712			0.36987				840			0.390516				840			0.38674				850			0.39664				880			0.400364				874			0.395118				608			0.384324
710			0.368831				842			0.391446				840			0.38674				848			0.395707				880			0.400364				872			0.394213				608			0.384324
712			0.36987				840			0.390516				844			0.388582				848			0.395707				878			0.399454				872			0.394213				608			0.384324
712			0.36987				840			0.390516				836			0.384899				848			0.395707				880			0.400364				870			0.393309				606			0.383059
712			0.36987				840			0.390516				836			0.384899				848			0.395707				880			0.400364				872			0.394213				606			0.383059
712			0.36987				846			0.393305				836			0.384899				848			0.395707				880			0.400364				872			0.394213				608			0.384324
708			0.367792				840			0.390516				836			0.384899				848			0.395707				878			0.399454				870			0.393309				612			0.386852
708			0.367792				840			0.390516				836			0.384899				856			0.39944				878			0.399454				868			0.392405				606			0.383059
710			0.368831				840			0.390516				836			0.384899				848			0.395707				882			0.401274				868			0.392405				606			0.383059
704			0.365714				838			0.389586				836			0.384899				848			0.395707				880			0.400364				874			0.395118				602			0.380531
704			0.365714				838			0.389586				836			0.384899				848			0.395707				880			0.400364				868			0.392405				604			0.381795
704			0.365714				836			0.388656				836			0.384899				848			0.395707				878			0.399454				866			0.391501				602			0.380531
704			0.365714				836			0.388656				840			0.38674				846			0.394774				878			0.399454				868			0.392405				600			0.379267
706			0.366753				838			0.389586				832			0.383057				844			0.39384				880			0.400364				868			0.392405				600			0.379267
704			0.365714				838			0.389586				832			0.383057				848			0.395707				876			0.398544				868			0.392405				600			0.379267
704			0.365714				842			0.391446				832			0.383057				844			0.39384				876			0.398544				870			0.393309				602			0.380531
704			0.365714				832			0.386797				832			0.383057				846			0.394774				876			0.398544				866			0.391501				608			0.384324
704			0.365714				834			0.387727				832			0.383057				848			0.395707				876			0.398544				866			0.391501				602			0.380531
710			0.368831				832			0.386797				832			0.383057				844			0.39384				876			0.398544				866			0.391501				602			0.380531
704			0.365714				832			0.386797				832			0.383057				844			0.39384				882			0.401274				870			0.393309				600			0.379267
704			0.365714				832			0.386797				832			0.383057				842			0.392907				874			0.397634				864			0.390597				600			0.379267
704			0.365714				832			0.386797				832			0.383057				842			0.392907				872			0.396724				862			0.389693				602			0.380531
704			0.365714				832			0.386797				836			0.384899				844			0.39384				872			0.396724				864			0.390597				600			0.379267
700			0.363636				832			0.386797				832			0.383057				842			0.392907				872			0.396724				864			0.390597				600			0.379267
702			0.364675				832			0.386797				832			0.383057				840			0.391974				872			0.396724				864			0.390597				600			0.379267
702			0.364675				836			0.388656				830			0.382136				840			0.391974				872			0.396724				864			0.390597				600			0.379267
704			0.365714				826			0.384007				832			0.383057				840			0.391974				872			0.396724				864			0.390597				606			0.383059
702			0.364675				828			0.384937				824			0.379374				848			0.395707				872			0.396724				862			0.389693				600			0.379267
706			0.366753				824			0.383078				826			0.380295				840			0.391974				872			0.396724				864			0.390597				600			0.379267
698			0.362597				824			0.383078				824			0.379374				840			0.391974				880			0.400364				862			0.389693				598			0.378003
698			0.362597				824			0.383078				826			0.380295				840			0.391974				872			0.396724				860			0.388788				598			0.378003
696			0.361558				824			0.383078				824			0.379374				838			0.391041				872			0.396724				860			0.388788				596			0.376738
696			0.361558				824			0.383078				828			0.381215				836			0.390107				868			0.394904				860			0.388788				596			0.376738
696			0.361558				824			0.383078				824			0.379374				840			0.391974				870			0.395814				856			0.38698				596			0.376738
696			0.361558				824			0.383078				824			0.379374				838			0.391041				868			0.394904				856			0.38698				598			0.378003
696			0.361558				828			0.384937				824			0.379374				838			0.391041				870			0.395814				856			0.38698				596			0.376738
696			0.361558				822			0.382148				824			0.379374				840			0.391974				868			0.394904				856			0.38698				600			0.379267
696			0.361558				824			0.383078				822			0.378453				846			0.394774				870			0.395814				856			0.38698				598			0.378003
702			0.364675				822			0.382148				822			0.378453				836			0.390107				868			0.394904				856			0.38698				596			0.376738
696			0.361558				822			0.382148				822			0.378453				838			0.391041				874			0.397634				864			0.390597				596			0.376738
694			0.360519				820			0.381218				820			0.377532				838			0.391041				868			0.394904				856			0.38698				596			0.376738
692			0.359481				820			0.381218				820			0.377532				836			0.390107				868			0.394904				856			0.38698				596			0.376738
694			0.360519				818			0.380288				828			0.381215				836			0.390107				866			0.393995				856			0.38698				596			0.376738
692			0.359481				818			0.380288				820			0.377532				836			0.390107				868			0.394904				854			0.386076				594			0.375474
692			0.359481				818			0.380288				820			0.377532				838			0.391041				866			0.393995				850			0.384268				594			0.375474
692			0.359481				824			0.383078				820			0.377532				836			0.390107				866			0.393995				848			0.383363				592			0.37421
692			0.359481				816			0.379358				820			0.377532				836			0.390107				866			0.393995				852			0.385172				602			0.380531
692			0.359481				818			0.380288				820			0.377532				842			0.392907				866			0.393995				852			0.385172				592			0.37421
700			0.363636				816			0.379358				816			0.375691				834			0.389174				868			0.394904				850			0.384268				594			0.375474
692			0.359481				816			0.379358				816			0.375691				834			0.389174				874			0.397634				848			0.383363				592			0.37421
692			0.359481				814			0.378429				816			0.375691				832			0.388241				868			0.394904				856			0.38698				592			0.37421
692			0.359481				816			0.379358				816			0.375691				832			0.388241				866			0.393995				848			0.383363				592			0.37421
692			0.359481				814			0.378429				824			0.379374				832			0.388241				866			0.393995				848			0.383363				594			0.375474
688			0.357403				812			0.377499				816			0.375691				832			0.388241				864			0.393085				848			0.383363				592			0.37421
692			0.359481				814			0.378429				816			0.375691				832			0.388241				864			0.393085				848			0.383363				592			0.37421
690			0.358442				818			0.380288				816			0.375691				832			0.388241				864			0.393085				848			0.383363				592			0.37421
690			0.358442				808			0.375639				816			0.375691				832			0.388241				864			0.393085				848			0.383363				598			0.378003
688			0.357403				808			0.375639				816			0.375691				838			0.391041				864			0.393085				848			0.383363				590			0.372946
692			0.359481				810			0.376569				812			0.373849				832			0.388241				864			0.393085				848			0.383363				592			0.37421
688			0.357403				808			0.375639				816			0.375691				832			0.388241				868			0.394904				848			0.383363				592			0.37421
688			0.357403				808			0.375639				816			0.375691				830			0.387308				864			0.393085				852			0.385172				590			0.372946
684			0.355325				808			0.375639				816			0.375691				832			0.388241				862			0.392175				844			0.381555				590			0.372946
684			0.355325				808			0.375639				818			0.376611				830			0.387308				864			0.393085				844			0.381555				590			0.372946
684			0.355325				808			0.375639				812			0.373849				832			0.388241				862			0.392175				842			0.380651				588			0.371681
686			0.356364				808			0.375639				814			0.37477				830			0.387308				860			0.391265				842			0.380651				592			0.37421
684			0.355325				814			0.378429				812			0.373849				828			0.386374				858			0.390355				844			0.381555				588			0.371681
686			0.356364				808			0.375639				810			0.372928				824			0.384508				858			0.390355				840			0.379747				596			0.376738
684			0.355325				808			0.375639				812			0.373849				830			0.387308				860			0.391265				840			0.379747				588			0.371681
688			0.357403				804			0.37378				812			0.373849				832			0.388241				860			0.391265				840			0.379747				588			0.371681
684			0.355325				804			0.37378				808			0.372007				824			0.384508				866			0.393995				840			0.379747				586			0.370417
680			0.353247				804			0.37378				808			0.372007				826			0.385441				858			0.390355				848			0.383363				584			0.369153
680			0.353247				804			0.37378				808			0.372007				824			0.384508				856			0.389445				840			0.379747				586			0.370417
680			0.353247				804			0.37378				816			0.375691				824			0.384508				858			0.390355				840			0.379747				586			0.370417
680			0.353247				802			0.37285				808			0.372007				824			0.384508				858			0.390355				840			0.379747				588			0.371681
680			0.353247				802			0.37285				808			0.372007				824			0.384508				860			0.391265				838			0.378843				588			0.371681
680			0.353247				808			0.375639				808			0.372007				824			0.384508				856			0.389445				838			0.378843				584			0.369153
680			0.353247				800			0.37192				808			0.372007				824			0.384508				856			0.389445				836			0.377939				592			0.37421
680			0.353247				800			0.37192				810			0.372928				824			0.384508				856			0.389445				836			0.377939				584			0.369153
680			0.353247				800			0.37192				808			0.372007				832			0.388241				856			0.389445				836			0.377939				582			0.367889
688			0.357403				800			0.37192				808			0.372007				822			0.383574				864			0.393085				838			0.378843				584			0.369153
678			0.352208				800			0.37192				808			0.372007				822			0.383574				856			0.389445				840			0.379747				584			0.369153
680			0.353247				800			0.37192				808			0.372007				822			0.383574				856			0.389445				838			0.378843				584			0.369153
680			0.353247				800			0.37192				812			0.373849				822			0.383574				856			0.389445				836			0.377939				584			0.369153
680			0.353247				800			0.37192				806			0.371087				820			0.382641				856			0.389445				834			0.377034				584			0.369153
676			0.351169				800			0.37192				806			0.371087				824			0.384508				856			0.389445				836			0.377939				584			0.369153
676			0.351169				802			0.37285				804			0.370166				822			0.383574				856			0.389445				832			0.37613				584			0.369153
676			0.351169				798			0.37099				804			0.370166				820			0.382641				854			0.388535				832			0.37613				586			0.370417
676			0.351169				796			0.37006				804			0.370166				822			0.383574				856			0.389445				832			0.37613				580			0.366625
678			0.352208				792			0.368201				802			0.369245				828			0.386374				854			0.388535				832			0.37613				584			0.369153
684			0.355325				792			0.368201				800			0.368324				822			0.383574				860			0.391265				832			0.37613				582			0.367889
676			0.351169				792			0.368201				804			0.370166				820			0.382641				852			0.387625				840			0.379747				584			0.369153
674			0.35013				792			0.368201				802			0.369245				820			0.382641				854			0.388535				832			0.37613				584			0.369153
674			0.35013				792			0.368201				808			0.372007				818			0.381708				854			0.388535				832			0.37613				584			0.369153
674			0.35013				792			0.368201				804			0.370166				820			0.382641				852			0.387625				828			0.374322				580			0.366625
674			0.35013				792			0.368201				800			0.368324				816			0.380775				852			0.387625				832			0.37613				580			0.366625
672			0.349091				792			0.368201				800			0.368324				816			0.380775				852			0.387625				830			0.375226				580			0.366625
674			0.35013				796			0.37006				800			0.368324				816			0.380775				852			0.387625				828			0.374322				588			0.371681
672			0.349091				788			0.366341				800			0.368324				816			0.380775				852			0.387625				828			0.374322				580			0.366625
672			0.349091				790			0.367271				800			0.368324				824			0.384508				850			0.386715				828			0.374322				580			0.366625
680			0.353247				788			0.366341				800			0.368324				816			0.380775				856			0.389445				824			0.372514				580			0.366625
672			0.349091				790			0.367271				800			0.368324				816			0.380775				848			0.385805				832			0.37613				578			0.36536
672			0.349091				790			0.367271				800			0.368324				816			0.380775				852			0.387625				826			0.373418				578			0.36536
672			0.349091				790			0.367271				800			0.368324				816			0.380775				848			0.385805				824			0.372514				576			0.364096
668			0.347013				788			0.366341				806			0.371087				816			0.380775				848			0.385805				824			0.372514				576			0.364096
668			0.347013				788			0.366341				800			0.368324				816			0.380775				850			0.386715				824			0.372514				578			0.36536
672			0.349091				788			0.366341				800			0.368324				816			0.380775				848			0.385805				824			0.372514				578			0.36536
672			0.349091				792			0.368201				800			0.368324				816			0.380775				848			0.385805				824			0.372514				584			0.369153
672			0.349091				784			0.364482				800			0.368324				814			0.379841				848			0.385805				822			0.371609				576			0.364096
672			0.349091				786			0.365411				800			0.368324				820			0.382641				848			0.385805				824			0.372514				578			0.36536
670			0.348052				786			0.365411				800			0.368324				814			0.379841				852			0.387625				824			0.372514				576			0.364096
664			0.344935				784			0.364482				796			0.366483				810			0.377975				848			0.385805				830			0.375226				576			0.364096
668			0.347013				784			0.364482				796			0.366483				812			0.378908				848			0.385805				822			0.371609				576			0.364096
668			0.347013				784			0.364482				794			0.365562				812			0.378908				848			0.385805				820			0.370705				576			0.364096
670			0.348052				784			0.364482				800			0.368324				810			0.377975				848			0.385805				820			0.370705				576			0.364096
668			0.347013				784			0.364482				792			0.364641				812			0.378908				848			0.385805				820			0.370705				576			0.364096
666			0.345974				782			0.363552				792			0.364641				808			0.377042				846			0.384895				818			0.369801				576			0.364096
666			0.345974				790			0.367271				792			0.364641				808			0.377042				846			0.384895				818			0.369801				584			0.369153
664			0.344935				782			0.363552				792			0.364641				810			0.377975				846			0.384895				820			0.370705				576			0.364096
664			0.344935				782			0.363552				792			0.364641				812			0.378908				846			0.384895				818			0.369801				576			0.364096
672			0.349091				784			0.364482				792			0.364641				808			0.377042				854			0.388535				818			0.369801				574			0.362832
664			0.344935				778			0.361692				792			0.364641				808			0.377042				846			0.384895				824			0.372514				576			0.364096
664			0.344935				778			0.361692				792			0.364641				808			0.377042				846			0.384895				816			0.368897				576			0.364096
664			0.344935				780			0.362622				792			0.364641				808			0.377042				846			0.384895				816			0.368897				574			0.362832
664			0.344935				780			0.362622				800			0.368324				808			0.377042				842			0.383076				816			0.368897				574			0.362832
664			0.344935				778			0.361692				792			0.364641				808			0.377042				844			0.383985				816			0.368897				572			0.361568
664			0.344935				780			0.362622				792			0.364641				808			0.377042				844			0.383985				816			0.368897				572			0.361568
664			0.344935				786			0.365411				790			0.36372				808			0.377042				842			0.383076				816			0.368897				580			0.366625
664			0.344935				776			0.360762				788			0.362799				808			0.377042				840			0.382166				816			0.368897				572			0.361568
660			0.342857				776			0.360762				788			0.362799				814			0.379841				840			0.382166				816			0.368897				572			0.361568
668			0.347013				776			0.360762				788			0.362799				806			0.376108				848			0.385805				816			0.368897				572			0.361568
660			0.342857				776			0.360762				788			0.362799				806			0.376108				842			0.383076				816			0.368897				572			0.361568
660			0.342857				772			0.358903				788			0.362799				804			0.375175				840			0.382166				812			0.367089				572			0.361568
660			0.342857				776			0.360762				788			0.362799				806			0.376108				840			0.382166				810			0.366184				570			0.360303
660			0.342857				776			0.360762				792			0.364641				804			0.375175				840			0.382166				812			0.367089				570			0.360303
660			0.342857				772			0.358903				788			0.362799				804			0.375175				840			0.382166				812			0.367089				568			0.359039
660			0.342857				776			0.360762				788			0.362799				804			0.375175				840			0.382166				812			0.367089				568			0.359039
658			0.341818				776			0.360762				788			0.362799				804			0.375175				840			0.382166				812			0.367089				572			0.361568
656			0.340779				772			0.358903				786			0.361878				804			0.375175				840			0.382166				812			0.367089				568			0.359039
660			0.342857				772			0.358903				786			0.361878				808			0.377042				840			0.382166				812			0.367089				568			0.359039
664			0.344935				772			0.358903				786			0.361878				800			0.373308				848			0.385805				812			0.367089				570			0.360303
656			0.340779				772			0.358903				784			0.360958				802			0.374242				840			0.382166				818			0.369801				568			0.359039
656			0.340779				772			0.358903				786			0.361878				800			0.373308				840			0.382166				810			0.366184				568			0.359039
656			0.340779				770			0.357973				784			0.360958				804			0.375175				838			0.381256				810			0.366184				568			0.359039
658			0.341818				772			0.358903				792			0.364641				804			0.375175				836			0.380346				808			0.36528				568			0.359039
656			0.340779				772			0.358903				784			0.360958				804			0.375175				838			0.381256				808			0.36528				566			0.357775
656			0.340779				770			0.357973				784			0.360958				804			0.375175				836			0.380346				808			0.36528				568			0.359039
656			0.340779				776			0.360762				784			0.360958				800			0.373308				840			0.382166				808			0.36528				574			0.362832
656			0.340779				768			0.357043				784			0.360958				802			0.374242				838			0.381256				806			0.364376				566			0.357775
656			0.340779				768			0.357043				784			0.360958				808			0.377042				838			0.381256				806			0.364376				568			0.359039
664			0.344935				768			0.357043				784			0.360958				800			0.373308				840			0.382166				808			0.36528				566			0.357775
656			0.340779				766			0.356113				784			0.360958				800			0.373308				836			0.380346				812			0.367089				568			0.359039
656			0.340779				766			0.356113				784			0.360958				800			0.373308				836			0.380346				804			0.363472				568			0.359039
656			0.340779				768			0.357043				784			0.360958				800			0.373308				836			0.380346				806			0.364376				568			0.359039
656			0.340779				768			0.357043				788			0.362799				800			0.373308				836			0.380346				804			0.363472				566			0.357775
656			0.340779				766			0.356113				780			0.359116				800			0.373308				836			0.380346				804			0.363472				568			0.359039
652			0.338701				768			0.357043				780			0.359116				800			0.373308				834			0.379436				804			0.363472				564			0.356511
652			0.338701				772			0.358903				778			0.358195				800			0.373308				836			0.380346				804			0.363472				572			0.361568
648			0.336623				764			0.355184				780			0.359116				800			0.373308				836			0.380346				804			0.363472				562			0.355247
650			0.337662				764			0.355184				780			0.359116				798			0.372375				834			0.379436				804			0.363472				564			0.356511
656			0.340779				764			0.355184				778			0.358195				804			0.375175				836			0.380346				804			0.363472				564			0.356511
652			0.338701				764			0.355184				776			0.357274				798			0.372375				832			0.378526				810			0.366184				562			0.355247
650			0.337662				764			0.355184				778			0.358195				798			0.372375				832			0.378526				800			0.361664				564			0.356511
652			0.338701				764			0.355184				776			0.357274				796			0.371442				832			0.378526				800			0.361664				564			0.356511
650			0.337662				762			0.354254				784			0.360958				796			0.371442				832			0.378526				800			0.361664				564			0.356511
648			0.336623				764			0.355184				780			0.359116				796			0.371442				832			0.378526				800			0.361664				562			0.355247
648			0.336623				764			0.355184				776			0.357274				794			0.370509				834			0.379436				800			0.361664				564			0.356511
648			0.336623				766			0.356113				776			0.357274				792			0.369575				832			0.378526				800			0.361664				570			0.360303
648			0.336623				760			0.353324				776			0.357274				792			0.369575				832			0.378526				800			0.361664				560			0.353982
650			0.337662				760			0.353324				776			0.357274				792			0.369575				832			0.378526				800			0.361664				562			0.355247
656			0.340779				760			0.353324				776			0.357274				796			0.371442				838			0.381256				800			0.361664				560			0.353982
648			0.336623				760			0.353324				776			0.357274				792			0.369575				830			0.377616				806			0.364376				560			0.353982
648			0.336623				760			0.353324				774			0.356354				792			0.369575				832			0.378526				800			0.361664				560			0.353982
648			0.336623				760			0.353324				776			0.357274				792			0.369575				832			0.378526				800			0.361664				560			0.353982
646			0.335584				758			0.352394				782			0.360037				792			0.369575				832			0.378526				798			0.360759				560			0.353982
646			0.335584				756			0.351464				772			0.355433				792			0.369575				832			0.378526				798			0.360759				562			0.355247
648			0.336623				760			0.353324				774			0.356354				792			0.369575				832			0.378526				796			0.359855				560			0.353982
648			0.336623				766			0.356113				772			0.355433				792			0.369575				832			0.378526				796			0.359855				568			0.359039
648			0.336623				756			0.351464				772			0.355433				792			0.369575				830			0.377616				798			0.360759				560			0.353982
648			0.336623				756			0.351464				772			0.355433				792			0.369575				830			0.377616				794			0.358951				560			0.353982
654			0.33974				758			0.352394				772			0.355433				798			0.372375				834			0.379436				794			0.358951				560			0.353982
644			0.334545				756			0.351464				772			0.355433				790			0.368642				826			0.375796				798			0.360759				556			0.351454
642			0.333506				756			0.351464				772			0.355433				790			0.368642				824			0.374886				796			0.359855				560			0.353982
644			0.334545				756			0.351464				770			0.354512				790			0.368642				824			0.374886				794			0.358951				560			0.353982
642			0.333506				752			0.349605				772			0.355433				792			0.369575				828			0.376706				794			0.358951				560			0.353982
644			0.334545				754			0.350535				772			0.355433				788			0.367709				824			0.374886				792			0.358047				560			0.353982
642			0.333506				754			0.350535				772			0.355433				788			0.367709				824			0.374886				792			0.358047				560			0.353982
644			0.334545				758			0.352394				770			0.354512				788			0.367709				828			0.376706				792			0.358047				562			0.355247
644			0.334545				752			0.349605				768			0.353591				788			0.367709				824			0.374886				790			0.357143				560			0.353982
644			0.334545				752			0.349605				768			0.353591				788			0.367709				824			0.374886				792			0.358047				556			0.351454
648			0.336623				752			0.349605				768			0.353591				794			0.370509				832			0.378526				792			0.358047				558			0.352718
640			0.332468				752			0.349605				768			0.353591				788			0.367709				824			0.374886				798			0.360759				556			0.351454
642			0.333506				754			0.350535				768			0.353591				788			0.367709				824			0.374886				792			0.358047				556			0.351454
642			0.333506				752			0.349605				768			0.353591				788			0.367709				824			0.374886				788			0.356239				556			0.351454
640			0.332468				750			0.348675				768			0.353591				786			0.366776				822			0.373976				790			0.357143				556			0.351454
640			0.332468				750			0.348675				774			0.356354				786			0.366776				822			0.373976				788			0.356239				558			0.352718
642			0.333506				748			0.347745				768			0.353591				784			0.365842				822			0.373976				788			0.356239				556			0.351454
642			0.333506				748			0.347745				768			0.353591				784			0.365842				822			0.373976				788			0.356239				562			0.355247
640			0.332468				754			0.350535				768			0.353591				786			0.366776				822			0.373976				788			0.356239				554			0.35019
640			0.332468				748			0.347745				768			0.353591				784			0.365842				824			0.374886				788			0.356239				554			0.35019
648			0.336623				748			0.347745				766			0.35267				792			0.369575				824			0.374886				784			0.35443				556			0.351454
640			0.332468				746			0.346815				766			0.35267				784			0.365842				828			0.376706				796			0.359855				554			0.35019
640			0.332468				744			0.345886				764			0.35175				784			0.365842				822			0.373976				786			0.355335				554			0.35019
640			0.332468				748			0.347745				768			0.353591				784			0.365842				820			0.373066				788			0.356239				554			0.35019
638			0.331429				748			0.347745				766			0.35267				784			0.365842				822			0.373976				786			0.355335				554			0.35019
636			0.33039				748			0.347745				770			0.354512				784			0.365842				820			0.373066				786			0.355335				552			0.348925
636			0.33039				746			0.346815				764			0.35175				784			0.365842				818			0.372157				788			0.356239				552			0.348925
636			0.33039				744			0.345886				764			0.35175				784			0.365842				820			0.373066				788			0.356239				560			0.353982
640			0.332468				752			0.349605				762			0.350829				784			0.365842				820			0.373066				788			0.356239				554			0.35019
638			0.331429				744			0.345886				764			0.35175				784			0.365842				820			0.373066				784			0.35443				552			0.348925
640			0.332468				744			0.345886				764			0.35175				790			0.368642				820			0.373066				784			0.35443				552			0.348925
638			0.331429				744			0.345886				764			0.35175				780			0.363976				822			0.373976				792			0.358047				552			0.348925
638			0.331429				744			0.345886				764			0.35175				782			0.364909				820			0.373066				784			0.35443				554			0.35019
636			0.33039				744			0.345886				762			0.350829				780			0.363976				816			0.371247				784			0.35443				552			0.348925
634			0.329351				744			0.345886				762			0.350829				780			0.363976				818			0.372157				784			0.35443				552			0.348925
636			0.33039				744			0.345886				770			0.354512				776			0.362109				820			0.373066				784			0.35443				552			0.348925
636			0.33039				744			0.345886				764			0.35175				780			0.363976				820			0.373066				784			0.35443				552			0.348925
636			0.33039				744			0.345886				760			0.349908				780			0.363976				818			0.372157				784			0.35443				558			0.352718
636			0.33039				750			0.348675				760			0.349908				776			0.362109				816			0.371247				782			0.353526				552			0.348925
636			0.33039				742			0.344956				760			0.349908				778			0.363042				816			0.371247				784			0.35443				552			0.348925
642			0.333506				742			0.344956				760			0.349908				776			0.362109				818			0.372157				784			0.35443				550			0.347661
632			0.328312				742			0.344956				760			0.349908				780			0.363976				824			0.374886				790			0.357143				550			0.347661
632			0.328312				740			0.344026				760			0.349908				776			0.362109				816			0.371247				782			0.353526				552			0.348925
632			0.328312				740			0.344026				760			0.349908				776			0.362109				816			0.371247				780			0.352622				552			0.348925
632			0.328312				740			0.344026				760			0.349908				776			0.362109				816			0.371247				778			0.351718				552			0.348925
632			0.328312				742			0.344956				766			0.35267				776			0.362109				816			0.371247				778			0.351718				552			0.348925
632			0.328312				738			0.343096				760			0.349908				776			0.362109				816			0.371247				780			0.352622				552			0.348925
632			0.328312				736			0.342166				760			0.349908				776			0.362109				814			0.370337				776			0.350814				556			0.351454
630			0.327273				744			0.345886				756			0.348066				776			0.362109				816			0.371247				776			0.350814				548			0.346397
630			0.327273				736			0.342166				758			0.348987				776			0.362109				816			0.371247				780			0.352622				548			0.346397
638			0.331429				738			0.343096				760			0.349908				774			0.361176				816			0.371247				780			0.352622				548			0.346397
630			0.327273				736			0.342166				760			0.349908				782			0.364909				820			0.373066				780			0.352622				548			0.346397
632			0.328312				736			0.342166				758			0.348987				776			0.362109				814			0.370337				778			0.351718				550			0.347661
632			0.328312				740			0.344026				756			0.348066				774			0.361176				812			0.369427				776			0.350814				548			0.346397
630			0.327273				736			0.342166				756			0.348066				776			0.362109				812			0.369427				780			0.352622				550			0.347661
628			0.326234				736			0.342166				760			0.349908				776			0.362109				814			0.370337				776			0.350814				548			0.346397
628			0.326234				740			0.344026				756			0.348066				772			0.360243				814			0.370337				776			0.350814				548			0.346397
628			0.326234				736			0.342166				756			0.348066				772			0.360243				812			0.369427				776			0.350814				550			0.347661
626			0.325195				736			0.342166				754			0.347145				772			0.360243				812			0.369427				774			0.34991				546			0.345133
628			0.326234				736			0.342166				756			0.348066				772			0.360243				812			0.369427				774			0.34991				548			0.346397
634			0.329351				734			0.341237				756			0.348066				774			0.361176				810			0.368517				776			0.350814				548			0.346397
628			0.326234				734			0.341237				756			0.348066				778			0.363042				818			0.372157				780			0.352622				548			0.346397
626			0.325195				732			0.340307				756			0.348066				772			0.360243				808			0.367607				772			0.349005				546			0.345133
626			0.325195				732			0.340307				756			0.348066				770			0.359309				812			0.369427				774			0.34991				546			0.345133
624			0.324156				730			0.339377				756			0.348066				772			0.360243				810			0.368517				774			0.34991				544			0.343869
624			0.324156				730			0.339377				762			0.350829				770			0.359309				808			0.367607				776			0.350814				544			0.343869
624			0.324156				730			0.339377				756			0.348066				772			0.360243				810			0.368517				774			0.34991				544			0.343869
628			0.326234				732			0.340307				752			0.346225				770			0.359309				810			0.368517				772			0.349005				554			0.35019
628			0.326234				738			0.343096				754			0.347145				768			0.358376				808			0.367607				772			0.349005				544			0.343869
628			0.326234				730			0.339377				752			0.346225				768			0.358376				808			0.367607				772			0.349005				548			0.346397
632			0.328312				728			0.338447				752			0.346225				768			0.358376				808			0.367607				772			0.349005				544			0.343869
626			0.325195				732			0.340307				752			0.346225				776			0.362109				816			0.371247				778			0.351718				544			0.343869
624			0.324156				728			0.338447				752			0.346225				768			0.358376				808			0.367607				772			0.349005				542			0.342604
624			0.324156				728			0.338447				752			0.346225				768			0.358376				808			0.367607				770			0.348101				544			0.343869
624			0.324156				728			0.338447				752			0.346225				768			0.358376				808			0.367607				768			0.347197				544			0.343869
624			0.324156				728			0.338447				752			0.346225				768			0.358376				808			0.367607				768			0.347197				544			0.343869
624			0.324156				728			0.338447				756			0.348066				768			0.358376				808			0.367607				770			0.348101				544			0.343869
624			0.324156				728			0.338447				748			0.344383				768			0.358376				808			0.367607				768			0.347197				544			0.343869
624			0.324156				736			0.342166				748			0.344383				768			0.358376				808			0.367607				768			0.347197				548			0.346397
624			0.324156				728			0.338447				748			0.344383				768			0.358376				808			0.367607				768			0.347197				544			0.343869
624			0.324156				726			0.337517				748			0.344383				768			0.358376				806			0.366697				768			0.347197				542			0.342604
624			0.324156				728			0.338447				748			0.344383				772			0.360243				808			0.367607				776			0.350814				544			0.343869
622			0.323117				726			0.337517				748			0.344383				766			0.357443				804			0.365787				768			0.347197				544			0.343869
620			0.322078				724			0.336588				748			0.344383				766			0.357443				808			0.367607				768			0.347197				544			0.343869
620			0.322078				724			0.336588				748			0.344383				766			0.357443				808			0.367607				768			0.347197				544			0.343869
620			0.322078				724			0.336588				748			0.344383				766			0.357443				808			0.367607				768			0.347197				544			0.343869
620			0.322078				724			0.336588				754			0.347145				766			0.357443				804			0.365787				768			0.347197				544			0.343869
618			0.321039				724			0.336588				748			0.344383				764			0.35651				804			0.365787				768			0.347197				542			0.342604
620			0.322078				732			0.340307				748			0.344383				766			0.357443				802			0.364877				768			0.347197				550			0.347661
620			0.322078				724			0.336588				748			0.344383				764			0.35651				804			0.365787				768			0.347197				540			0.34134
626			0.325195				724			0.336588				748			0.344383				764			0.35651				804			0.365787				764			0.345389				540			0.34134
618			0.321039				722			0.335658				748			0.344383				764			0.35651				810			0.368517				770			0.348101				540			0.34134
618			0.321039				722			0.335658				748			0.344383				764			0.35651				804			0.365787				764			0.345389				538			0.340076
618			0.321039				720			0.334728				744			0.342541				762			0.355576				804			0.365787				764			0.345389				538			0.340076
620			0.322078				720			0.334728				746			0.343462				762			0.355576				804			0.365787				766			0.346293				544			0.343869
618			0.321039				720			0.334728				744			0.342541				762			0.355576				804			0.365787				764			0.345389				540			0.34134
618			0.321039				720			0.334728				752			0.346225				764			0.35651				800			0.363967				762			0.344485				542			0.342604
618			0.321039				720			0.334728				744			0.342541				762			0.355576				802			0.364877				764			0.345389				540			0.34134
618			0.321039				728			0.338447				744			0.342541				764			0.35651				800			0.363967				762			0.344485				544			0.343869
616			0.32				720			0.334728				744			0.342541				764			0.35651				800			0.363967				762			0.344485				536			0.338812
624			0.324156				720			0.334728				744			0.342541				760			0.354643				800			0.363967				760			0.34358				536			0.338812
616			0.32				720			0.334728				744			0.342541				766			0.357443				806			0.366697				764			0.345389				536			0.338812
616			0.32				720			0.334728				742			0.341621				760			0.354643				800			0.363967				764			0.345389				536			0.338812
616			0.32				720			0.334728				742			0.341621				760			0.354643				800			0.363967				762			0.344485				538			0.340076
616			0.32				720			0.334728				744			0.342541				760			0.354643				800			0.363967				762			0.344485				538			0.340076
616			0.32				718			0.333798				744			0.342541				760			0.354643				802			0.364877				760			0.34358				538			0.340076
616			0.32				716			0.332868				748			0.344383				760			0.354643				800			0.363967				760			0.34358				540			0.34134
616			0.32				716			0.332868				744			0.342541				760			0.354643				800			0.363967				760			0.34358				536			0.338812
612			0.317922				718			0.333798				744			0.342541				760			0.354643				800			0.363967				760			0.34358				540			0.34134
614			0.318961				720			0.334728				744			0.342541				756			0.352776				800			0.363967				760			0.34358				536			0.338812
622			0.323117				720			0.334728				742			0.341621				760			0.354643				800			0.363967				760			0.34358				536			0.338812
612			0.317922				718			0.333798				742			0.341621				766			0.357443				806			0.366697				760			0.34358				536			0.338812
614			0.318961				718			0.333798				744			0.342541				756			0.352776				798			0.363057				766			0.346293				536			0.338812
614			0.318961				720			0.334728				740			0.3407				756			0.352776				800			0.363967				760			0.34358				536			0.338812
612			0.317922				720			0.334728				738			0.339779				756			0.352776				798			0.363057				760			0.34358				536			0.338812
614			0.318961				716			0.332868				740			0.3407				756			0.352776				800			0.363967				758			0.342676				536			0.338812
612			0.317922				716			0.332868				748			0.344383				760			0.354643				798			0.363057				756			0.341772				536			0.338812
612			0.317922				714			0.331939				740			0.3407				758			0.35371				798			0.363057				756			0.341772				536			0.338812
612			0.317922				712			0.331009				740			0.3407				756			0.352776				798			0.363057				756			0.341772				542			0.342604
612			0.317922				720			0.334728				740			0.3407				758			0.35371				798			0.363057				758			0.342676				534			0.337547
618			0.321039				712			0.331009				740			0.3407				756			0.352776				794			0.361237				756			0.341772				534			0.337547
612			0.317922				712			0.331009				736			0.338858				764			0.35651				796			0.362147				756			0.341772				536			0.338812
612			0.317922				712			0.331009				738			0.339779				756			0.352776				802			0.364877				762			0.344485				534			0.337547
612			0.317922				712			0.331009				736			0.338858				756			0.352776				798			0.363057				752			0.339964				534			0.337547
612			0.317922				712			0.331009				738			0.339779				756			0.352776				794			0.361237				756			0.341772				532			0.336283
610			0.316883				712			0.331009				736			0.338858				756			0.352776				796			0.362147				756			0.341772				536			0.338812
608			0.315844				712			0.331009				744			0.342541				756			0.352776				796			0.362147				756			0.341772				534			0.337547
608			0.315844				712			0.331009				736			0.338858				754			0.351843				792			0.360328				756			0.341772				532			0.336283
610			0.316883				710			0.330079				736			0.338858				756			0.352776				794			0.361237				752			0.339964				540			0.34134
608			0.315844				716			0.332868				738			0.339779				754			0.351843				792			0.360328				754			0.340868				532			0.336283
612			0.317922				712			0.331009				736			0.338858				756			0.352776				792			0.360328				756			0.341772				532			0.336283
608			0.315844				710			0.330079				736			0.338858				760			0.354643				794			0.361237				754			0.340868				532			0.336283
608			0.315844				712			0.331009				736			0.338858				752			0.35091				796			0.362147				760			0.34358				532			0.336283
608			0.315844				712			0.331009				736			0.338858				752			0.35091				792			0.360328				752			0.339964				530			0.335019
608			0.315844				708			0.329149				736			0.338858				754			0.351843				792			0.360328				752			0.339964				532			0.336283
608			0.315844				708			0.329149				736			0.338858				752			0.35091				792			0.360328				752			0.339964				532			0.336283
606			0.314805				710			0.330079				742			0.341621				752			0.35091				792			0.360328				752			0.339964				532			0.336283
608			0.315844				708			0.329149				734			0.337937				752			0.35091				792			0.360328				752			0.339964				532			0.336283
608			0.315844				710			0.330079				736			0.338858				754			0.351843				792			0.360328				754			0.340868				538			0.340076
608			0.315844				714			0.331939				732			0.337017				752			0.35091				792			0.360328				752			0.339964				528			0.333755
608			0.315844				708			0.329149				734			0.337937				752			0.35091				792			0.360328				750			0.33906				532			0.336283
616			0.32				708			0.329149				732			0.337017				756			0.352776				792			0.360328				750			0.33906				532			0.336283
608			0.315844				708			0.329149				732			0.337017				748			0.349043				796			0.362147				754			0.340868				530			0.335019
606			0.314805				706			0.328219				732			0.337017				752			0.35091				790			0.359418				750			0.33906				530			0.335019
606			0.314805				708			0.329149				734			0.337937				752			0.35091				788			0.358508				750			0.33906				532			0.336283
604			0.313766				708			0.329149				732			0.337017				750			0.349977				792			0.360328				752			0.339964				530			0.335019
606			0.314805				706			0.328219				742			0.341621				752			0.35091				790			0.359418				752			0.339964				528			0.333755
608			0.315844				704			0.32729				736			0.338858				748			0.349043				790			0.359418				750			0.33906				528			0.333755
604			0.313766				704			0.32729				732			0.337017				748			0.349043				788			0.358508				748			0.338156				538			0.340076
604			0.313766				712			0.331009				732			0.337017				748			0.349043				788			0.358508				748			0.338156				528			0.333755
606			0.314805				704			0.32729				732			0.337017				752			0.35091				790			0.359418				750			0.33906				530			0.335019
610			0.316883				704			0.32729				732			0.337017				758			0.35371				788			0.358508				748			0.338156				528			0.333755
608			0.315844				704			0.32729				730			0.336096				750			0.349977				798			0.363057				752			0.339964				530			0.335019
604			0.313766				704			0.32729				732			0.337017				748			0.349043				788			0.358508				746			0.337251				528			0.333755
606			0.314805				704			0.32729				734			0.337937				748			0.349043				788			0.358508				746			0.337251				528			0.333755
604			0.313766				704			0.32729				730			0.336096				748			0.349043				788			0.358508				746			0.337251				528			0.333755
604			0.313766				704			0.32729				732			0.337017				750			0.349977				784			0.356688				746			0.337251				528			0.333755
600			0.311688				704			0.32729				728			0.335175				748			0.349043				788			0.358508				746			0.337251				528			0.333755
600			0.311688				704			0.32729				728			0.335175				744			0.347177				788			0.358508				748			0.338156				530			0.335019
600			0.311688				706			0.328219				728			0.335175				748			0.349043				788			0.358508				748			0.338156				524			0.331226
600			0.311688				704			0.32729				728			0.335175				748			0.349043				788			0.358508				744			0.336347				528			0.333755
608			0.315844				704			0.32729				728			0.335175				754			0.351843				788			0.358508				744			0.336347				526			0.332491
600			0.311688				702			0.32636				728			0.335175				746			0.34811				794			0.361237				750			0.33906				524			0.331226
600			0.311688				702			0.32636				728			0.335175				748			0.349043				784			0.356688				744			0.336347				528			0.333755
600			0.311688				700			0.32543				728			0.335175				748			0.349043				784			0.356688				744			0.336347				528			0.333755
600			0.311688				702			0.32636				728			0.335175				746			0.34811				784			0.356688				744			0.336347				528			0.333755
600			0.311688				698			0.3245				734			0.337937				744			0.347177				784			0.356688				744			0.336347				528			0.333755
598			0.310649				698			0.3245				726			0.334254				744			0.347177				784			0.356688				744			0.336347				528			0.333755
600			0.311688				700			0.32543				728			0.335175				744			0.347177				784			0.356688				744			0.336347				528			0.333755
600			0.311688				696			0.32357				728			0.335175				744			0.347177				786			0.357598				744			0.336347				532			0.336283
600			0.311688				704			0.32729				726			0.334254				744			0.347177				784			0.356688				740			0.334539				524			0.331226
606			0.314805				696			0.32357				726			0.334254				750			0.349977				784			0.356688				740			0.334539				526			0.332491
598			0.310649				696			0.32357				724			0.333333				744			0.347177				792			0.360328				750			0.33906				526			0.332491
598			0.310649				696			0.32357				724			0.333333				742			0.346244				784			0.356688				744			0.336347				524			0.331226
600			0.311688				698			0.3245				724			0.333333				744			0.347177				784			0.356688				740			0.334539				526			0.332491
600			0.311688				696			0.32357				724			0.333333				744			0.347177				784			0.356688				740			0.334539				524			0.331226
598			0.310649				696			0.32357				730			0.336096				740			0.34531				784			0.356688				742			0.335443				524			0.331226
596			0.30961				696			0.32357				724			0.333333				744			0.347177				784			0.356688				740			0.334539				524			0.331226
596			0.30961				696			0.32357				724			0.333333				740			0.34531				784			0.356688				740			0.334539				524			0.331226
598			0.310649				696			0.32357				724			0.333333				744			0.347177				784			0.356688				740			0.334539				530			0.335019
596			0.30961				702			0.32636				724			0.333333				744			0.347177				784			0.356688				738			0.333635				524			0.331226
604			0.313766				696			0.32357				724			0.333333				748			0.349043				784			0.356688				738			0.333635				524			0.331226
596			0.30961				692			0.321711				724			0.333333				740			0.34531				782			0.355778				746			0.337251				524			0.331226
596			0.30961				694			0.322641				724			0.333333				740			0.34531				786			0.357598				740			0.334539				524			0.331226
596			0.30961				692			0.321711				722			0.332413				740			0.34531				784			0.356688				740			0.334539				522			0.329962
596			0.30961				696			0.32357				722			0.332413				740			0.34531				782			0.355778				740			0.334539				524			0.331226
596			0.30961				696			0.32357				728			0.335175				740			0.34531				780			0.354868				736			0.332731				524			0.331226
596			0.30961				694			0.322641				720			0.331492				738			0.344377				780			0.354868				740			0.334539				524			0.331226
594			0.308571				692			0.321711				720			0.331492				738			0.344377				780			0.354868				738			0.333635				520			0.328698
596			0.30961				694			0.322641				720			0.331492				738			0.344377				780			0.354868				736			0.332731				528			0.333755
596			0.30961				700			0.32543				720			0.331492				740			0.34531				780			0.354868				736			0.332731				522			0.329962
602			0.312727				692			0.321711				720			0.331492				744			0.347177				780			0.354868				736			0.332731				520			0.328698
596			0.30961				692			0.321711				720			0.331492				740			0.34531				782			0.355778				744			0.336347				522			0.329962
596			0.30961				688			0.319851				720			0.331492				738			0.344377				790			0.359418				738			0.333635				520			0.328698
596			0.30961				690			0.320781				720			0.331492				740			0.34531				780			0.354868				736			0.332731				520			0.328698
596			0.30961				690			0.320781				720			0.331492				738			0.344377				780			0.354868				734			0.331826				520			0.328698
596			0.30961				692			0.321711				726			0.334254				738			0.344377				778			0.353958				736			0.332731				520			0.328698
594			0.308571				692			0.321711				718			0.330571				738			0.344377				776			0.353048				736			0.332731				520			0.328698
592			0.307532				690			0.320781				720			0.331492				736			0.343444				776			0.353048				736			0.332731				520			0.328698
592			0.307532				688			0.319851				718			0.330571				738			0.344377				780			0.354868				736			0.332731				528			0.333755
592			0.307532				696			0.32357				718			0.330571				740			0.34531				780			0.354868				736			0.332731				520			0.328698
600			0.311688				688			0.319851				718			0.330571				744			0.347177				778			0.353958				736			0.332731				520			0.328698
592			0.307532				690			0.320781				718			0.330571				736			0.343444				776			0.353048				738			0.333635				520			0.328698
592			0.307532				688			0.319851				718			0.330571				736			0.343444				784			0.356688				736			0.332731				520			0.328698
590			0.306494				688			0.319851				716			0.32965				736			0.343444				776			0.353048				736			0.332731				518			0.327434
592			0.307532				688			0.319851				716			0.32965				736			0.343444				776			0.353048				734			0.331826				518			0.327434
592			0.307532				688			0.319851				722			0.332413				736			0.343444				776			0.353048				736			0.332731				520			0.328698
592			0.307532				686			0.318921				718			0.330571				736			0.343444				776			0.353048				732			0.330922				520			0.328698
592			0.307532				688			0.319851				718			0.330571				734			0.34251				776			0.353048				732			0.330922				518			0.327434
592			0.307532				688			0.319851				716			0.32965				736			0.343444				776			0.353048				732			0.330922				524			0.331226
592			0.307532				692			0.321711				716			0.32965				736			0.343444				776			0.353048				730			0.330018				520			0.328698
598			0.310649				686			0.318921				714			0.328729				742			0.346244				776			0.353048				734			0.331826				520			0.328698
588			0.305455				688			0.319851				714			0.328729				734			0.34251				774			0.352138				732			0.330922				516			0.326169
592			0.307532				688			0.319851				714			0.328729				736			0.343444				782			0.355778				740			0.334539				518			0.327434
590			0.306494				686			0.318921				716			0.32965				734			0.34251				776			0.353048				730			0.330018				518			0.327434
592			0.307532				684			0.317992				716			0.32965				736			0.343444				776			0.353048				730			0.330018				516			0.326169
592			0.307532				684			0.317992				720			0.331492				736			0.343444				776			0.353048				730			0.330018				518			0.327434
592			0.307532				682			0.317062				712			0.327808				736			0.343444				776			0.353048				730			0.330018				516			0.326169
588			0.305455				684			0.317992				714			0.328729				736			0.343444				772			0.351228				728			0.329114				516			0.326169
588			0.305455				686			0.318921				712			0.327808				736			0.343444				774			0.352138				728			0.329114				522			0.329962
590			0.306494				690			0.320781				712			0.327808				736			0.343444				774			0.352138				728			0.329114				518			0.327434
594			0.308571				684			0.317992				714			0.328729				740			0.34531				774			0.352138				728			0.329114				516			0.326169
590			0.306494				684			0.317992				712			0.327808				730			0.340644				772			0.351228				728			0.329114				516			0.326169
588			0.305455				682			0.317062				712			0.327808				732			0.341577				782			0.355778				736			0.332731				516			0.326169
586			0.304416				682			0.317062				712			0.327808				732			0.341577				774			0.352138				728			0.329114				516			0.326169
586			0.304416				680			0.316132				712			0.327808				732			0.341577				772			0.351228				726			0.32821				516			0.326169
588			0.305455				680			0.316132				718			0.330571				734			0.34251				772			0.351228				726			0.32821				516			0.326169
588			0.305455				680			0.316132				712			0.327808				730			0.340644				772			0.351228				726			0.32821				516			0.326169
586			0.304416				682			0.317062				710			0.326888				732			0.341577				772			0.351228				728			0.329114				516			0.326169
586			0.304416				680			0.316132				710			0.326888				732			0.341577				772			0.351228				728			0.329114				516			0.326169
586			0.304416				686			0.318921				708			0.325967				732			0.341577				770			0.350318				728			0.329114				522			0.329962
590			0.306494				684			0.317992				710			0.326888				738			0.344377				772			0.351228				728			0.329114				512			0.323641
586			0.304416				680			0.316132				712			0.327808				730			0.340644				772			0.351228				728			0.329114				516			0.326169
584			0.303377				680			0.316132				710			0.326888				730			0.340644				774			0.352138				734			0.331826				514			0.324905
584			0.303377				680			0.316132				710			0.326888				728			0.339711				770			0.350318				726			0.32821				514			0.324905
584			0.303377				680			0.316132				710			0.326888				730			0.340644				772			0.351228				724			0.327306				514			0.324905
584			0.303377				678			0.315202				716			0.32965				728			0.339711				770			0.350318				726			0.32821				512			0.323641
584			0.303377				680			0.316132				708			0.325967				728			0.339711				772			0.351228				724			0.327306				512			0.323641
584			0.303377				680			0.316132				708			0.325967				728			0.339711				772			0.351228				724			0.327306				512			0.323641
584			0.303377				680			0.316132				708			0.325967				730			0.340644				768			0.349409				724			0.327306				514			0.324905
584			0.303377				686			0.318921				708			0.325967				730			0.340644				772			0.351228				722			0.326401				520			0.328698
584			0.303377				680			0.316132				708			0.325967				734			0.34251				770			0.350318				724			0.327306				514			0.324905
590			0.306494				678			0.315202				708			0.325967				728			0.339711				768			0.349409				724			0.327306				512			0.323641
586			0.304416				678			0.315202				704			0.324125				728			0.339711				770			0.350318				730			0.330018				514			0.324905
584			0.303377				678			0.315202				704			0.324125				728			0.339711				776			0.353048				724			0.327306				512			0.323641
584			0.303377				676			0.314272				704			0.324125				728			0.339711				768			0.349409				724			0.327306				512			0.323641
584			0.303377				676			0.314272				712			0.327808				728			0.339711				770			0.350318				724			0.327306				512			0.323641
584			0.303377				674			0.313343				708			0.325967				728			0.339711				768			0.349409				722			0.326401				512			0.323641
582			0.302338				676			0.314272				704			0.324125				728			0.339711				768			0.349409				720			0.325497				512			0.323641
582			0.302338				676			0.314272				704			0.324125				728			0.339711				768			0.349409				720			0.325497				512			0.323641
582			0.302338				682			0.317062				704			0.324125				728			0.339711				768			0.349409				722			0.326401				518			0.327434
582			0.302338				676			0.314272				704			0.324125				728			0.339711				768			0.349409				724			0.327306				512			0.323641
588			0.305455				676			0.314272				704			0.324125				734			0.34251				766			0.348499				724			0.327306				512			0.323641
580			0.301299				676			0.314272				706			0.325046				728			0.339711				768			0.349409				724			0.327306				510			0.322377
580			0.301299				676			0.314272				704			0.324125				728			0.339711				776			0.353048				720			0.325497				510			0.322377
580			0.301299				674			0.313343				704			0.324125				726			0.338777				768			0.349409				720			0.325497				510			0.322377
584			0.303377				676			0.314272				706			0.325046				728			0.339711				764			0.347589				720			0.325497				512			0.323641
584			0.303377				674			0.313343				704			0.324125				726			0.338777				766			0.348499				718			0.324593				510			0.322377
584			0.303377				672			0.312413				704			0.324125				728			0.339711				766			0.348499				720			0.325497				508			0.321113
582			0.302338				672			0.312413				704			0.324125				726			0.338777				768			0.349409				720			0.325497				508			0.321113
580			0.301299				676			0.314272				704			0.324125				724			0.337844				764			0.347589				720			0.325497				512			0.323641
580			0.301299				674			0.313343				704			0.324125				724			0.337844				764			0.347589				720			0.325497				508			0.321113
584			0.303377				672			0.312413				704			0.324125				732			0.341577				764			0.347589				720			0.325497				510			0.322377
580			0.301299				674			0.313343				704			0.324125				724			0.337844				764			0.347589				726			0.32821				508			0.321113
580			0.301299				672			0.312413				704			0.324125				724			0.337844				772			0.351228				720			0.325497				508			0.321113
580			0.301299				672			0.312413				704			0.324125				724			0.337844				764			0.347589				720			0.325497				508			0.321113
580			0.301299				672			0.312413				708			0.325967				724			0.337844				764			0.347589				720			0.325497				508			0.321113
580			0.301299				672			0.312413				704			0.324125				724			0.337844				764			0.347589				718			0.324593				508			0.321113
578			0.30026				672			0.312413				704			0.324125				722			0.336911				768			0.349409				716			0.323689				506			0.319848
580			0.301299				672			0.312413				704			0.324125				720			0.335978				766			0.348499				718			0.324593				508			0.321113
576			0.299221				680			0.316132				704			0.324125				724			0.337844				764			0.347589				718			0.324593				516			0.326169
576			0.299221				672			0.312413				702			0.323204				724			0.337844				764			0.347589				716			0.323689				508			0.321113
584			0.303377				672			0.312413				700			0.322284				730			0.340644				764			0.347589				716			0.323689				508			0.321113
576			0.299221				672			0.312413				702			0.323204				722			0.336911				764			0.347589				716			0.323689				508			0.321113
576			0.299221				672			0.312413				700			0.322284				724			0.337844				772			0.351228				722			0.326401				508			0.321113
576			0.299221				672			0.312413				700			0.322284				724			0.337844				764			0.347589				716			0.323689				508			0.321113
576			0.299221				672			0.312413				704			0.324125				722			0.336911				764			0.347589				716			0.323689				508			0.321113
576			0.299221				672			0.312413				696			0.320442				722			0.336911				762			0.346679				714			0.322785				508			0.321113
576			0.299221				672			0.312413				696			0.320442				722			0.336911				760			0.345769				714			0.322785				506			0.319848
578			0.30026				668			0.310553				698			0.321363				720			0.335978				760			0.345769				712			0.321881				506			0.319848
576			0.299221				676			0.314272				698			0.321363				720			0.335978				762			0.346679				712			0.321881				512			0.323641
576			0.299221				666			0.309623				696			0.320442				720			0.335978				762			0.346679				712			0.321881				506			0.319848
580			0.301299				668			0.310553				696			0.320442				728			0.339711				762			0.346679				714			0.322785				508			0.321113
578			0.30026				670			0.311483				698			0.321363				720			0.335978				764			0.347589				714			0.322785				506			0.319848
576			0.299221				666			0.309623				696			0.320442				718			0.335044				766			0.348499				720			0.325497				504			0.318584
576			0.299221				670			0.311483				696			0.320442				720			0.335978				760			0.345769				712			0.321881				504			0.318584
576			0.299221				668			0.310553				704			0.324125				720			0.335978				760			0.345769				712			0.321881				504			0.318584
576			0.299221				668			0.310553				696			0.320442				720			0.335978				760			0.345769				712			0.321881				504			0.318584
576			0.299221				668			0.310553				696			0.320442				720			0.335978				760			0.345769				712			0.321881				504			0.318584
576			0.299221				666			0.309623				696			0.320442				720			0.335978				764			0.347589				712			0.321881				504			0.318584
576			0.299221				672			0.312413				694			0.319521				720			0.335978				760			0.345769				712			0.321881				512			0.323641
574			0.298182				666			0.309623				694			0.319521				720			0.335978				760			0.345769				710			0.320976				504			0.318584
582			0.302338				666			0.309623				696			0.320442				724			0.337844				760			0.345769				712			0.321881				504			0.318584
576			0.299221				666			0.309623				696			0.320442				720			0.335978				760			0.345769				712			0.321881				504			0.318584
574			0.298182				666			0.309623				694			0.319521				720			0.335978				766			0.348499				720			0.325497				504			0.318584
576			0.299221				664			0.308694				692			0.3186				720			0.335978				758			0.344859				712			0.321881				504			0.318584
572			0.297143				664			0.308694				700			0.322284				720			0.335978				760			0.345769				710			0.320976				504			0.318584
576			0.299221				664			0.308694				696			0.320442				718			0.335044				756			0.343949				712			0.321881				504			0.318584
574			0.298182				664			0.308694				696			0.320442				720			0.335978				758			0.344859				710			0.320976				504			0.318584
572			0.297143				664			0.308694				694			0.319521				720			0.335978				756			0.343949				708			0.320072				504			0.318584
574			0.298182				672			0.312413				692			0.3186				720			0.335978				758			0.344859				708			0.320072				512			0.323641
572			0.297143				664			0.308694				692			0.3186				720			0.335978				758			0.344859				708			0.320072				504			0.318584
582			0.302338				664			0.308694				692			0.3186				726			0.338777				756			0.343949				708			0.320072				504			0.318584
574			0.298182				664			0.308694				692			0.3186				720			0.335978				760			0.345769				708			0.320072				504			0.318584
572			0.297143				664			0.308694				692			0.3186				720			0.335978				756			0.343949				712			0.321881				502			0.31732
576			0.299221				664			0.308694				692			0.3186				720			0.335978				764			0.347589				706			0.319168				504			0.318584
574			0.298182				664			0.308694				696			0.320442				720			0.335978				756			0.343949				706			0.319168				502			0.31732
574			0.298182				664			0.308694				692			0.3186				720			0.335978				756			0.343949				706			0.319168				504			0.318584
572			0.297143				660			0.306834				692			0.3186				718			0.335044				756			0.343949				708			0.320072				502			0.31732
572			0.297143				664			0.308694				692			0.3186				716			0.334111				756			0.343949				708			0.320072				504			0.318584
568			0.295065				666			0.309623				692			0.3186				718			0.335044				756			0.343949				710			0.320976				506			0.319848
568			0.295065				660			0.306834				692			0.3186				716			0.334111				756			0.343949				708			0.320072				500			0.316056
576			0.299221				660			0.306834				692			0.3186				726			0.338777				756			0.343949				708			0.320072				502			0.31732
570			0.296104				658			0.305904				692			0.3186				716			0.334111				756			0.343949				708			0.320072				500			0.316056
570			0.296104				660			0.306834				692			0.3186				716			0.334111				756			0.343949				712			0.321881				500			0.316056
570			0.296104				660			0.306834				688			0.316759				716			0.334111				762			0.346679				704			0.318264				500			0.316056
568			0.295065				658			0.305904				698			0.321363				714			0.333178				756			0.343949				704			0.318264				500			0.316056
568			0.295065				660			0.306834				688			0.316759				718			0.335044				754			0.343039				704			0.318264				500			0.316056
570			0.296104				660			0.306834				690			0.31768				716			0.334111				754			0.343039				704			0.318264				502			0.31732
568			0.295065				660			0.306834				688			0.316759				714			0.333178				756			0.343949				704			0.318264				500			0.316056
570			0.296104				668			0.310553				688			0.316759				714			0.333178				752			0.342129				706			0.319168				508			0.321113
568			0.295065				660			0.306834				688			0.316759				714			0.333178				754			0.343039				704			0.318264				500			0.316056
574			0.298182				656			0.304974				688			0.316759				722			0.336911				752			0.342129				704			0.318264				500			0.316056
568			0.295065				660			0.306834				688			0.316759				712			0.332245				752			0.342129				706			0.319168				500			0.316056
568			0.295065				656			0.304974				688			0.316759				712			0.332245				752			0.342129				710			0.320976				498			0.314791
568			0.295065				656			0.304974				690			0.31768				712			0.332245				758			0.344859				700			0.316456				500			0.316056
568			0.295065				656			0.304974				696			0.320442				712			0.332245				752			0.342129				704			0.318264				496			0.313527
568			0.295065				658			0.305904				688			0.316759				714			0.333178				750			0.341219				704			0.318264				500			0.316056
568			0.295065				656			0.304974				688			0.316759				712			0.332245				752			0.342129				704			0.318264				498			0.314791
568			0.295065				656			0.304974				688			0.316759				712			0.332245				752			0.342129				704			0.318264				500			0.316056
568			0.295065				666			0.309623				688			0.316759				712			0.332245				752			0.342129				704			0.318264				506			0.319848
568			0.295065				656			0.304974				688			0.316759				712			0.332245				752			0.342129				704			0.318264				500			0.316056
568			0.295065				656			0.304974				686			0.315838				718			0.335044				752			0.342129				704			0.318264				500			0.316056
572			0.297143				656			0.304974				686			0.315838				712			0.332245				752			0.342129				704			0.318264				500			0.316056
566			0.294026				656			0.304974				688			0.316759				712			0.332245				752			0.342129				710			0.320976				498			0.314791
568			0.295065				656			0.304974				686			0.315838				712			0.332245				756			0.343949				702			0.31736				496			0.313527
568			0.295065				656			0.304974				694			0.319521				712			0.332245				752			0.342129				700			0.316456				496			0.313527
568			0.295065				656			0.304974				684			0.314917				712			0.332245				752			0.342129				698			0.315552				496			0.313527
564			0.292987				656			0.304974				686			0.315838				712			0.332245				754			0.343039				700			0.316456				496			0.313527
564			0.292987				656			0.304974				686			0.315838				714			0.333178				752			0.342129				698			0.315552				496			0.313527
564			0.292987				660			0.306834				684			0.314917				712			0.332245				752			0.342129				702			0.31736				504			0.318584
564			0.292987				656			0.304974				684			0.314917				712			0.332245				750			0.341219				698			0.315552				496			0.313527
564			0.292987				656			0.304974				684			0.314917				716			0.334111				752			0.342129				702			0.31736				496			0.313527
570			0.296104				654			0.304045				682			0.313996				712			0.332245				752			0.342129				700			0.316456				496			0.313527
564			0.292987				656			0.304974				684			0.314917				710			0.331311				752			0.342129				706			0.319168				498			0.314791
564			0.292987				654			0.304045				684			0.314917				710			0.331311				756			0.343949				698			0.315552				496			0.313527
564			0.292987				656			0.304974				690			0.31768				712			0.332245				750			0.341219				696			0.314647				496			0.313527
564			0.292987				652			0.303115				682			0.313996				710			0.331311				750			0.341219				698			0.315552				496			0.313527
564			0.292987				652			0.303115				682			0.313996				710			0.331311				748			0.340309				696			0.314647				496			0.313527
564			0.292987				652			0.303115				680			0.313076				712			0.332245				750			0.341219				696			0.314647				496			0.313527
564			0.292987				660			0.306834				680			0.313076				710			0.331311				750			0.341219				696			0.314647				502			0.31732
[truncated: 28,004 more rows]
[truncated: 2 more columns]

## Sheet: Figure 8
Figure 8a			Figure 8b																												Figure 8c
Gene Y			PpWT							Gene Y_KO #9							Gene Y_KO #10							Gene Y_KO #14							PnsB1
			Fm	1518						Fm	1774						Fm	1758						Fm	1446
			Chlorophyll fluorescence (Ft)			Chlorophyll fluorescence normalized by Fm				Chlorophyll fluorescence (Ft)			Chlorophyll fluorescence normalized by Fm				Chlorophyll fluorescence (Ft)			Chlorophyll fluorescence normalized by Fm				Chlorophyll fluorescence (Ft)			Chlorophyll fluorescence normalized by Fm
			0			0				0			0				0			0				0			0
			6			0.00395257				0			0				4			0.00227531				0			0
			0			0				0			0				0			0				0			0
			0			0				0			0				0			0				0			0
			0			0				0			0				0			0				0			0
			0			0				0			0				0			0				0			0
			0			0				0			0				0			0				0			0
			0			0				0			0				0			0				0			0
PnsB4			0			0				0			0				0			0				0			0
			0			0				6			0.00338219				0			0				4			0.00276625				The membrane was cut at the black arrows after blocking.
			0			0				0			0				0			0				0			0				Saturated signals are colored by red.
			6			0.00395257				0			0				4			0.00227531				0			0
			0			0				0			0				0			0				0			0				PsaA
			0			0				0			0				0			0				0			0
			0			0				0			0				0			0				0			0
			0			0				0			0				0			0				0			0
			0			0				0			0				0			0				0			0
			0			0				0			0				0			0				0			0
			0			0				0			0				0			0				0			0
			0			0				6			0.00338219				0			0				4			0.00276625
			0			0				0			0				0			0				0			0
			4			0.00263505				0			0				6			0.00341297				0			0
			0			0				0			0				0			0				0			0
			0			0				0			0				0			0				0			0
			0			0				0			0				0			0				0			0
			0			0				0			0				0			0				0			0
			0			0				0			0				0			0				0			0
			0			0				0			0				0			0				0			0
			0			0				0			0				0			0				0			0
			0			0				6			0.00338219				0			0				4			0.00276625
			0			0				0			0				0			0				0			0
			0			0				0			0				2			0.00113766				0			0
			0			0				0			0				0			0				0			0
			0			0				0			0				0			0				0			0
			0			0				0			0				0			0				0			0
			0			0				0			0				0			0				0			0
			0			0				0			0				0			0				0			0
			0			0				0			0				0			0				0			0
			0			0				0			0				0			0				0			0
			0			0				6			0.00338219				0			0				4			0.00276625
			0			0				0			0				0			0				0			0
			6			0.00395257				0			0				4			0.00227531				0			0
			0			0				0			0				0			0				0			0
			0			0				0			0				0			0				0			0
[truncated: 29,954 more rows]

## Sheet: Supplementary Figure 3
Supplementary Figure 3a					Supplementary Figure 3b
[truncated: 26 more rows]

[truncated: 5 more sheets: Supplementary Figure 4, Supplementary Figure 5, Supplementary Figure 8, Supplementary Figure 9, Supplementary Figure 11]
